# Supplementary material for: Allele and Haplotype Frequencies of HLA-A, -B, -C, and -DRB1 Genes in 3,750 Cord Blood Units From a Kinh Vietnamese Population
Source: Front Immunol. 2022 Jun 29;13:875283. doi: 10.3389/fimmu.2022.875283 (PMC9277059; doi:10.3389/fimmu.2022.875283)
Supplement: Supplementary file 1 [file Table_1.xlsx]

## Sheet: 1 locus allele
HLA-A allele	freq	freq (%)	Cumulative freq		HLA-B allele	freq	freq (%)	Cumulative freq		HLA-C allele	freq	freq (%)	Cumulative freq		HLA-DRB1 allele	freq	freq (%)	Cumulative freq
1101	0.249601	24.9601	0.249601		1502	0.151144	15.1144	0.151144		801	0.172432	17.2432	0.172432		1202	0.309606	30.9606	0.309606
2402	0.122805	12.2805	0.372406		4601	0.107105	10.7105	0.258249		702	0.162054	16.2054	0.334486		901	0.10471	10.471	0.414316
201	0.112161	11.2161	0.484567		5801	0.076503	7.6503	0.334752		102	0.152076	15.2076	0.486562		1502	0.075439	7.5439	0.489755
3303	0.089542	8.9542	0.574109		3802	0.072911	7.2911	0.407663		302	0.083023	8.3023	0.569585		701	0.066791	6.6791	0.556546
203	0.0781	7.81	0.652209		705	0.067855	6.7855	0.475518		1505	0.061336	6.1336	0.630921		1001	0.066259	6.6259	0.622805
2901	0.07025	7.025	0.722459		1525	0.055482	5.5482	0.531		304	0.056147	5.6147	0.687068		301	0.055349	5.5349	0.678154
3301	0.044172	4.4172	0.766631		1301	0.041644	4.1644	0.572644		403	0.044838	4.4838	0.731906		803	0.044971	4.4971	0.723125
206	0.042709	4.2709	0.80934		4001	0.039782	3.9782	0.612426		401	0.043773	4.3773	0.775679		405	0.044039	4.4039	0.767164
1102	0.031533	3.1533	0.840873		4403	0.032597	3.2597	0.645023		602	0.040979	4.0979	0.816658		1501	0.034992	3.4992	0.802156
101	0.029404	2.9404	0.870277		3505	0.028473	2.8473	0.673496		303	0.04058	4.058	0.857238		1401	0.026078	2.6078	0.828234
2407	0.025546	2.5546	0.895823		5701	0.027275	2.7275	0.700771		701	0.037786	3.7786	0.895024		403	0.021687	2.1687	0.849921
2601	0.022219	2.2219	0.918042		5401	0.025679	2.5679	0.72645		1202	0.021687	2.1687	0.916711		1312	0.02009	2.009	0.870011
3101	0.013305	1.3305	0.931347		5101	0.021554	2.1554	0.748004		1402	0.021687	2.1687	0.938398		1602	0.019159	1.9159	0.88917
2403	0.013172	1.3172	0.944519		1512	0.020623	2.0623	0.768627		1502	0.020756	2.0756	0.959154		1302	0.018627	1.8627	0.907797
3001	0.011309	1.1309	0.955828		5502	0.020357	2.0357	0.788984		1203	0.015168	1.5168	0.974322		1101	0.015035	1.5035	0.922832
301	0.008116	0.8116	0.963944		1501	0.016631	1.6631	0.805615		704	0.012773	1.2773	0.987095		1404	0.011575	1.1575	0.934407
3401	0.007983	0.7983	0.971927		702	0.014502	1.4502	0.820117		406	0.002794	0.2794	0.989889		1405	0.00785	0.785	0.942257
2410	0.006386	0.6386	0.978313		5102	0.013438	1.3438	0.833555		202	0.001464	0.1464	0.991353		1106	0.007584	0.7584	0.949841
1104	0.004391	0.4391	0.982704		3901	0.012906	1.2906	0.846461		803	0.00133	0.133	0.992683		1301	0.007451	0.7451	0.957292
6801	0.004391	0.4391	0.987095		2704	0.011841	1.1841	0.858302		1602	0.001064	0.1064	0.993747		406	0.006253	0.6253	0.963545
7401	0.002395	0.2395	0.98949		4006	0.010378	1.0378	0.86868		103	0.000665	0.0665	0.994412		1201	0.005189	0.5189	0.968734
7405	0.00173	0.173	0.99122		1801	0.010245	1.0245	0.878925		1509	0.000532	0.0532	0.994944		1104	0.003592	0.3592	0.972326
3201	0.001597	0.1597	0.992817		2706	0.009047	0.9047	0.887972		301	0.000532	0.0532	0.995476		1207	0.003592	0.3592	0.975918
211	0.00133	0.133	0.994147		1302	0.00785	0.785	0.895822		309	0.000532	0.0532	0.996008		404	0.003326	0.3326	0.979244
2902	0.00133	0.133	0.995477		5201	0.007717	0.7717	0.903539		501	0.000532	0.0532	0.99654		101	0.002794	0.2794	0.982038
205	0.001064	0.1064	0.996541		3501	0.006519	0.6519	0.910058		1701	0.000399	0.0399	0.996939		102	0.001863	0.1863	0.983901
302	0.000798	0.0798	0.997339		5601	0.00612	0.612	0.916178		1525	0.000266	0.0266	0.997205		401	0.001863	0.1863	0.985764
202	0.000532	0.0532	0.997871		3701	0.005987	0.5987	0.922165		642	0.000266	0.0266	0.997471		410	0.00173	0.173	0.987494
1103	0.000266	0.0266	0.998137		4002	0.005987	0.5987	0.928152		101	0.000133	0.0133	0.997604		1612	0.001064	0.1064	0.988558
1112	0.000266	0.0266	0.998403		4803	0.005854	0.5854	0.934006		105	0.000133	0.0133	0.997737		1418	0.000931	0.0931	0.989489
2301	0.000266	0.0266	0.998669		3503	0.005455	0.5455	0.939461		106	0.000133	0.0133	0.99787		1601	0.000931	0.0931	0.99042
307	0.000266	0.0266	0.998935		5604	0.005056	0.5056	0.944517		117	0.000133	0.0133	0.998003		802	0.000931	0.0931	0.991351
103	0.000133	0.0133	0.999068		4801	0.004923	0.4923	0.94944		1214	0.000133	0.0133	0.998136		1407	0.000798	0.0798	0.992149
238	0.000133	0.0133	0.999201		1802	0.004524	0.4524	0.953964		1403	0.000133	0.0133	0.998269		407	0.000665	0.0665	0.992814
2401	0.000133	0.0133	0.999334		1518	0.003725	0.3725	0.957689		1503	0.000133	0.0133	0.998402		801	0.000665	0.0665	0.993479
2405	0.000133	0.0133	0.999467		5602	0.003592	0.3592	0.961281		1504	0.000133	0.0133	0.998535		1216	0.000532	0.0532	0.994011
2417	0.000133	0.0133	0.9996		801	0.00306	0.306	0.964341		1512	0.000133	0.0133	0.998668		1454	0.000532	0.0532	0.994543
2443	0.000133	0.0133	0.999733		1511	0.002661	0.2661	0.967002		1546	0.000133	0.0133	0.998801		703	0.000532	0.0532	0.995075
2903	0.000133	0.0133	0.999866		1513	0.002661	0.2661	0.969663		1601	0.000133	0.0133	0.998934		1307	0.000399	0.0399	0.995474
6802	0.000133	0.0133	0.999999		1527	0.002661	0.2661	0.972324		308	0.000133	0.0133	0.999067		1402	0.000399	0.0399	0.995873
					1521	0.002528	0.2528	0.974852		402	0.000133	0.0133	0.9992		1410	0.000399	0.0399	0.996272
					5001	0.002262	0.2262	0.977114		404	0.000133	0.0133	0.999333		1610	0.000399	0.0399	0.996671
					3905	0.001996	0.1996	0.97911		603	0.000133	0.0133	0.999466		804	0.000399	0.0399	0.99707
					4602	0.001863	0.1863	0.980973		608	0.000133	0.0133	0.999599		1535	0.000266	0.0266	0.997336
					7301	0.00173	0.173	0.982703		726	0.000133	0.0133	0.999732		408	0.000266	0.0266	0.997602
					3801	0.001464	0.1464	0.984167		729	0.000133	0.0133	0.999865		906	0.000266	0.0266	0.997868
					2705	0.001197	0.1197	0.985364		756	0.000133	0.0133	0.999998		1002	0.000133	0.0133	0.998001
					5501	0.001197	0.1197	0.986561							1146	0.000133	0.0133	0.998134
					3909	0.001064	0.1064	0.987625							1203	0.000133	0.0133	0.998267
					5106	0.001064	0.1064	0.988689							1212	0.000133	0.0133	0.9984
					3915	0.000931	0.0931	0.98962							1358	0.000133	0.0133	0.998533
					4101	0.000798	0.0798	0.990418							1360	0.000133	0.0133	0.998666
					1510	0.000665	0.0665	0.991083							1403	0.000133	0.0133	0.998799
					1517	0.000665	0.0665	0.991748							1428	0.000133	0.0133	0.998932
					1515	0.000532	0.0532	0.99228							1503	0.000133	0.0133	0.999065
					2703	0.000532	0.0532	0.992812							1506	0.000133	0.0133	0.999198
					4402	0.000532	0.0532	0.993344							302	0.000133	0.0133	0.999331
					2707	0.000399	0.0399	0.993743							305	0.000133	0.0133	0.999464
					3903	0.000399	0.0399	0.994142							307	0.000133	0.0133	0.999597
					5802	0.000399	0.0399	0.994541							323	0.000133	0.0133	0.99973
					1535	0.000266	0.0266	0.994807							705	0.000133	0.0133	0.999863
					1546	0.000266	0.0266	0.995073							809	0.000133	0.0133	0.999996
					3906	0.000266	0.0266	0.995339
					4009	0.000266	0.0266	0.995605
					5107	0.000266	0.0266	0.995871
					5603	0.000266	0.0266	0.996137
					5816	0.000266	0.0266	0.996403
					701	0.000266	0.0266	0.996669
					1307	0.000133	0.0133	0.996802
					1503	0.000133	0.0133	0.996935
					1505	0.000133	0.0133	0.997068
					1507	0.000133	0.0133	0.997201
					1508	0.000133	0.0133	0.997334
					1641	0.000133	0.0133	0.997467
					1808	0.000133	0.0133	0.9976
					2505	0.000133	0.0133	0.997733
					3502	0.000133	0.0133	0.997866
					3511	0.000133	0.0133	0.997999
					3532	0.000133	0.0133	0.998132
					3558	0.000133	0.0133	0.998265
					4027	0.000133	0.0133	0.998398
					4063	0.000133	0.0133	0.998531
					4407	0.000133	0.0133	0.998664
					4606	0.000133	0.0133	0.998797
					4901	0.000133	0.0133	0.99893
					5103	0.000133	0.0133	0.999063
					5104	0.000133	0.0133	0.999196
					512	0.000133	0.0133	0.999329
					5426	0.000133	0.0133	0.999462
					5610	0.000133	0.0133	0.999595
					5803	0.000133	0.0133	0.999728
					6701	0.000133	0.0133	0.999861
					8101	0.000133	0.0133	0.999994
