# Supplementary material for: Allele and Haplotype Frequencies of HLA-A, -B, -C, and -DRB1 Genes in 3,750 Cord Blood Units From a Kinh Vietnamese Population
Source: Front Immunol. 2022 Jun 29;13:875283. doi: 10.3389/fimmu.2022.875283 (PMC9277059; doi:10.3389/fimmu.2022.875283)
Supplement: Supplementary file 2 [file Table_2.xlsx]

## Sheet: A-B-C-DRB1
		A-B-C-DRB1 combination set
Locus A	Locus B	Locus C	Locus DRB1	freq	freq (%)	Cumulative freq
1101	1502	801	1202	0.054492	5.4492	0.054492
2901	705	1505	1001	0.042997	4.2997	0.097489
201	4601	102	901	0.030852	3.0852	0.128341
3303	5801	302	301	0.027127	2.7127	0.155468
2402	1502	801	1202	0.018811	1.8811	0.174279
101	5701	602	701	0.016878	1.6878	0.191157
3303	4403	701	701	0.015921	1.5921	0.207078
3301	5801	302	301	0.012439	1.2439	0.219517
201	4601	102	1202	0.010319	1.0319	0.229836
2407	3505	401	1202	0.010194	1.0194	0.24003
3303	5801	302	1302	0.009621	0.9621	0.249651
2601	3802	702	1502	0.008931	0.8931	0.258582
1101	4601	102	901	0.008782	0.8782	0.267364
203	1502	801	1202	0.0087	0.87	0.276064
206	1525	702	1202	0.008569	0.8569	0.284633
1101	1525	403	1202	0.008258	0.8258	0.292891
1101	3802	702	1202	0.007869	0.7869	0.30076
3301	4403	701	701	0.007355	0.7355	0.308115
201	4601	102	1401	0.006529	0.6529	0.314644
1101	5401	102	405	0.006135	0.6135	0.320779
1101	3802	702	1502	0.006031	0.6031	0.32681
203	3802	702	803	0.006007	0.6007	0.332817
1101	1512	303	1202	0.005975	0.5975	0.338792
2402	3505	401	1202	0.005284	0.5284	0.344076
201	1502	801	1202	0.005063	0.5063	0.349139
1101	3802	702	803	0.004621	0.4621	0.35376
3301	5801	302	1302	0.004535	0.4535	0.358295
1101	1502	801	1312	0.004246	0.4246	0.362541
2901	1502	801	1202	0.004157	0.4157	0.366698
2402	5401	102	405	0.004056	0.4056	0.370754
3001	1302	602	701	0.003985	0.3985	0.374739
1101	1301	304	1501	0.003598	0.3598	0.378337
203	4601	102	901	0.003559	0.3559	0.381896
3101	5102	1502	1202	0.003503	0.3503	0.385399
206	1502	801	1202	0.003485	0.3485	0.388884
2402	1525	403	1202	0.003455	0.3455	0.392339
2402	1301	304	1202	0.003358	0.3358	0.395697
1101	1502	801	1501	0.003315	0.3315	0.399012
1101	1502	801	901	0.003295	0.3295	0.402307
1101	3802	702	1106	0.003281	0.3281	0.405588
203	1801	704	1404	0.003184	0.3184	0.408772
1101	1525	702	1202	0.003157	0.3157	0.411929
1101	4001	702	1202	0.003044	0.3044	0.414973
2901	705	1505	901	0.002973	0.2973	0.417946
2402	3802	702	1502	0.002946	0.2946	0.420892
2402	4803	801	1202	0.002932	0.2932	0.423824
101	3701	602	1001	0.002922	0.2922	0.426746
1101	4601	102	1401	0.002901	0.2901	0.429647
2402	4601	102	901	0.002771	0.2771	0.432418
201	4601	102	405	0.002737	0.2737	0.435155
1102	2704	1202	1202	0.002718	0.2718	0.437873
201	4601	102	1502	0.002715	0.2715	0.440588
1101	1502	801	1502	0.002705	0.2705	0.443293
3303	5801	302	1202	0.002665	0.2665	0.445958
1101	1301	304	1602	0.002591	0.2591	0.448549
1101	5401	102	1202	0.002587	0.2587	0.451136
2403	1512	303	1202	0.002511	0.2511	0.453647
1102	1502	801	1202	0.00251	0.251	0.456157
1101	1301	304	1202	0.00246	0.246	0.458617
206	1525	403	1502	0.002452	0.2452	0.461069
2901	705	1505	1202	0.002323	0.2323	0.463392
203	3802	702	403	0.002299	0.2299	0.465691
203	3802	702	1202	0.002286	0.2286	0.467977
1101	1502	801	405	0.002281	0.2281	0.470258
2901	702	702	1301	0.002257	0.2257	0.472515
203	1525	403	803	0.002222	0.2222	0.474737
203	1525	403	1202	0.002126	0.2126	0.476863
1101	4601	102	1202	0.002122	0.2122	0.478985
2410	1802	704	1202	0.001996	0.1996	0.480981
201	1301	304	1202	0.001876	0.1876	0.482857
1101	5502	102	1202	0.00184	0.184	0.484697
1101	3505	401	1202	0.001811	0.1811	0.486508
1101	5701	602	701	0.001807	0.1807	0.488315
3303	4403	701	1202	0.001794	0.1794	0.490109
201	4601	102	803	0.001789	0.1789	0.491898
2402	1502	801	901	0.001761	0.1761	0.493659
1101	1502	801	803	0.001729	0.1729	0.495388
1101	4001	702	901	0.001714	0.1714	0.497102
3001	702	702	1401	0.001708	0.1708	0.49881
2402	4601	102	1202	0.001631	0.1631	0.500441
1101	5101	1402	1202	0.001607	0.1607	0.502048
1102	5502	1203	404	0.001596	0.1596	0.503644
2402	702	702	1001	0.001562	0.1562	0.505206
3303	4006	302	1602	0.001517	0.1517	0.506723
2402	3802	702	1202	0.001504	0.1504	0.508227
1101	1501	303	1202	0.001495	0.1495	0.509722
2402	1301	304	1312	0.001465	0.1465	0.511187
201	7301	1505	102	0.001462	0.1462	0.512649
1101	1301	304	405	0.001459	0.1459	0.514108
206	1525	403	1202	0.001452	0.1452	0.51556
201	1518	801	403	0.001439	0.1439	0.516999
2402	1512	303	1502	0.001439	0.1439	0.518438
1101	3802	702	1104	0.001436	0.1436	0.519874
2407	1502	801	1202	0.001428	0.1428	0.521302
2407	3905	801	1202	0.001428	0.1428	0.52273
1101	1501	401	406	0.001415	0.1415	0.524145
203	4601	102	1202	0.001415	0.1415	0.52556
3401	1512	303	1202	0.001403	0.1403	0.526963
3101	1502	801	1202	0.001391	0.1391	0.528354
1101	1502	801	1602	0.001384	0.1384	0.529738
1101	2706	304	1202	0.001368	0.1368	0.531106
203	5801	302	301	0.001364	0.1364	0.53247
2407	2706	702	803	0.00133	0.133	0.5338
301	3801	1203	701	0.00133	0.133	0.53513
201	3901	702	803	0.001311	0.1311	0.536441
201	1512	303	1202	0.001306	0.1306	0.537747
2407	705	702	1202	0.001297	0.1297	0.539044
2402	3802	702	803	0.001275	0.1275	0.540319
1101	4403	701	701	0.001273	0.1273	0.541592
3303	1502	801	1202	0.001268	0.1268	0.54286
3301	1502	801	1202	0.001251	0.1251	0.544111
1101	5101	1402	1502	0.001245	0.1245	0.545356
2402	1301	304	1501	0.001245	0.1245	0.546601
1101	5801	302	301	0.001213	0.1213	0.547814
201	1511	303	901	0.0012	0.12	0.549014
1101	3802	702	1312	0.001196	0.1196	0.55021
203	3802	702	1502	0.001192	0.1192	0.551402
201	3505	401	1202	0.001188	0.1188	0.55259
2407	5101	1402	901	0.00118	0.118	0.55377
2402	5101	1402	901	0.001148	0.1148	0.554918
3303	5801	302	1001	0.001142	0.1142	0.55606
1101	705	1505	1001	0.001122	0.1122	0.557182
2402	1502	801	1502	0.001114	0.1114	0.558296
2402	5101	1402	1502	0.001109	0.1109	0.559405
206	4601	102	901	0.001092	0.1092	0.560497
1101	1301	304	1502	0.001087	0.1087	0.561584
1102	4601	102	901	0.001078	0.1078	0.562662
2901	705	1505	1502	0.001078	0.1078	0.56374
203	4001	304	1202	0.001072	0.1072	0.564812
1101	2704	1202	1202	0.00107	0.107	0.565882
203	1525	702	1202	0.001068	0.1068	0.56695
203	3901	702	1202	0.001064	0.1064	0.568014
205	5001	602	701	0.001064	0.1064	0.569078
1101	5601	102	1312	0.001063	0.1063	0.570141
206	3701	602	1001	0.001062	0.1062	0.571203
1101	705	702	1202	0.001058	0.1058	0.572261
2402	1502	801	405	0.001057	0.1057	0.573318
1102	5502	1203	1312	0.001055	0.1055	0.574373
2402	3901	702	1202	0.001047	0.1047	0.57542
203	4001	702	1202	0.001042	0.1042	0.576462
2402	1502	801	803	0.001042	0.1042	0.577504
203	5604	102	1502	0.001036	0.1036	0.57854
1101	1502	801	403	0.001026	0.1026	0.579566
2402	4006	801	901	0.001026	0.1026	0.580592
3303	4601	102	901	0.001017	0.1017	0.581609
3301	4006	302	1602	0.00101	0.101	0.582619
3303	5801	302	901	0.001006	0.1006	0.583625
1101	5602	102	1502	0.000995	0.0995	0.58462
201	4601	102	1602	0.000989	0.0989	0.585609
1102	1525	702	1202	0.000975	0.0975	0.586584
1101	4601	102	803	0.000969	0.0969	0.587553
2402	1512	303	1202	0.000969	0.0969	0.588522
2402	4001	702	1202	0.000967	0.0967	0.589489
2901	705	1505	803	0.000967	0.0967	0.590456
201	5701	602	701	0.000964	0.0964	0.59142
206	5401	102	405	0.000958	0.0958	0.592378
2402	3802	702	901	0.000949	0.0949	0.593327
203	4001	403	1202	0.000942	0.0942	0.594269
201	1525	102	1202	0.000939	0.0939	0.595208
3303	5801	302	701	0.000936	0.0936	0.596144
7405	3802	702	1101	0.000931	0.0931	0.597075
1102	3505	401	1202	0.000927	0.0927	0.598002
203	3802	702	1602	0.000925	0.0925	0.598927
1101	1801	704	1202	0.000919	0.0919	0.599846
203	5602	102	1502	0.000908	0.0908	0.600754
1101	4001	702	803	0.0009	0.09	0.601654
206	4601	102	1401	0.000892	0.0892	0.602546
2402	705	702	1202	0.000887	0.0887	0.603433
203	1502	801	901	0.000882	0.0882	0.604315
203	1512	303	1202	0.000881	0.0881	0.605196
2410	3505	401	1202	0.000871	0.0871	0.606067
1101	5604	102	1502	0.000833	0.0833	0.6069
3303	5801	302	1401	0.000833	0.0833	0.607733
3401	1521	403	901	0.00083	0.083	0.608563
203	3802	702	405	0.000829	0.0829	0.609392
2402	5102	1502	1202	0.000827	0.0827	0.610219
1101	3901	702	803	0.000818	0.0818	0.611037
2402	4001	702	405	0.000814	0.0814	0.611851
2402	2706	304	1202	0.000812	0.0812	0.612663
201	5101	1402	1202	0.0008	0.08	0.613463
1101	801	702	301	0.000798	0.0798	0.614261
203	5502	1203	1312	0.000798	0.0798	0.615059
2901	705	1505	1601	0.000798	0.0798	0.615857
3001	702	702	1501	0.000798	0.0798	0.616655
6801	801	702	301	0.000798	0.0798	0.617453
7401	5101	1402	1404	0.000798	0.0798	0.618251
1101	1525	801	1202	0.000791	0.0791	0.619042
3401	1521	403	1502	0.000788	0.0788	0.61983
2402	5201	1202	1502	0.000784	0.0784	0.620614
1101	5101	1402	1101	0.000779	0.0779	0.621393
206	3802	702	1202	0.000769	0.0769	0.622162
1101	3901	702	405	0.000768	0.0768	0.62293
2402	1301	304	405	0.000763	0.0763	0.623693
201	4601	102	1501	0.000755	0.0755	0.624448
1101	705	702	1106	0.000739	0.0739	0.625187
2402	1301	304	1502	0.000737	0.0737	0.625924
2403	1501	303	1202	0.000737	0.0737	0.626661
201	4001	304	1202	0.000727	0.0727	0.627388
203	5502	1203	1202	0.000727	0.0727	0.628115
1102	3802	702	1502	0.000724	0.0724	0.628839
1101	1301	406	1502	0.00071	0.071	0.629549
1102	1301	304	1501	0.000708	0.0708	0.630257
2902	705	1505	1001	0.000701	0.0701	0.630958
2402	702	702	1202	0.000697	0.0697	0.631655
2402	4001	304	1202	0.00069	0.069	0.632345
2403	1802	704	1202	0.000688	0.0688	0.633033
1101	5101	1402	901	0.000687	0.0687	0.63372
206	3802	702	1502	0.000683	0.0683	0.634403
1101	5801	302	1302	0.000678	0.0678	0.635081
1104	5102	1502	1202	0.000675	0.0675	0.635756
201	4601	102	1312	0.000671	0.0671	0.636427
1101	5502	1203	1312	0.000669	0.0669	0.637096
201	5401	102	405	0.000666	0.0666	0.637762
1101	4001	304	1501	0.000665	0.0665	0.638427
1102	1527	401	406	0.000665	0.0665	0.639092
201	4001	702	803	0.000665	0.0665	0.639757
201	4602	102	901	0.000665	0.0665	0.640422
206	4803	801	1101	0.000665	0.0665	0.641087
2402	1527	401	406	0.000665	0.0665	0.641752
2407	3901	801	1202	0.000665	0.0665	0.642417
2601	5201	702	405	0.000665	0.0665	0.643082
3303	5801	302	1301	0.000665	0.0665	0.643747
101	5701	602	1101	0.000664	0.0664	0.644411
1101	4001	304	1602	0.000664	0.0664	0.645075
2402	2706	702	803	0.000664	0.0664	0.645739
2402	702	702	1501	0.000664	0.0664	0.646403
3401	1501	303	1202	0.000664	0.0664	0.647067
2601	3901	702	803	0.000658	0.0658	0.647725
3303	5801	302	1501	0.000655	0.0655	0.64838
101	4601	102	901	0.000651	0.0651	0.649031
2402	4601	102	1502	0.00065	0.065	0.649681
201	1301	304	1501	0.000643	0.0643	0.650324
2402	5701	602	701	0.000642	0.0642	0.650966
1102	4001	702	1501	0.000641	0.0641	0.651607
3401	1521	403	1202	0.00064	0.064	0.652247
1101	1501	401	403	0.000635	0.0635	0.652882
2410	1502	801	1202	0.000631	0.0631	0.653513
1101	4002	304	403	0.000619	0.0619	0.654132
1102	1525	403	1202	0.000618	0.0618	0.65475
2403	1525	403	1202	0.000617	0.0617	0.655367
2403	1525	403	1502	0.000614	0.0614	0.655981
101	5701	602	1502	0.000607	0.0607	0.656588
3303	705	1505	1001	0.000606	0.0606	0.657194
1102	5101	1402	1502	0.000605	0.0605	0.657799
1101	5102	1502	1202	0.000602	0.0602	0.658401
201	3802	702	1202	0.000601	0.0601	0.659002
302	1302	602	701	0.0006	0.06	0.659602
1101	5601	102	901	0.000599	0.0599	0.660201
3101	5102	1502	803	0.000599	0.0599	0.6608
2407	1502	801	1501	0.000598	0.0598	0.661398
3301	4601	102	901	0.000597	0.0597	0.661995
1101	1525	403	1001	0.000589	0.0589	0.662584
1102	1501	303	1202	0.000589	0.0589	0.663173
203	3802	702	901	0.000576	0.0576	0.663749
1101	4801	801	1202	0.000575	0.0575	0.664324
1101	4601	102	405	0.000567	0.0567	0.664891
3303	1502	801	1502	0.000562	0.0562	0.665453
1104	5102	1502	1502	0.000561	0.0561	0.666014
201	1525	403	1502	0.000561	0.0561	0.666575
3301	5801	302	1401	0.000561	0.0561	0.667136
206	5401	102	1202	0.000551	0.0551	0.667687
2402	3505	401	1502	0.000548	0.0548	0.668235
2901	1502	801	901	0.000548	0.0548	0.668783
201	4001	702	901	0.000541	0.0541	0.669324
203	5102	1502	803	0.000539	0.0539	0.669863
3303	5101	1402	1202	0.000537	0.0537	0.6704
201	1525	403	803	0.000534	0.0534	0.670934
203	1301	304	1202	0.000534	0.0534	0.671468
206	1501	702	1202	0.000534	0.0534	0.672002
3303	4403	701	901	0.000534	0.0534	0.672536
1101	1301	702	1202	0.000532	0.0532	0.673068
1101	1501	102	901	0.000532	0.0532	0.6736
1101	1801	701	1502	0.000532	0.0532	0.674132
201	4601	103	901	0.000532	0.0532	0.674664
203	5502	1203	410	0.000532	0.0532	0.675196
211	4006	1502	1501	0.000532	0.0532	0.675728
2402	4801	803	901	0.000532	0.0532	0.67626
2402	801	702	301	0.000532	0.0532	0.676792
2901	702	1505	1001	0.000532	0.0532	0.677324
301	3503	1203	1301	0.000532	0.0532	0.677856
301	3503	1602	1001	0.000532	0.0532	0.678388
3303	1513	801	1404	0.000532	0.0532	0.67892
3303	1801	704	1202	0.000532	0.0532	0.679452
7401	3802	702	1501	0.000532	0.0532	0.679984
101	1517	701	1302	0.000531	0.0531	0.680515
1102	1301	1202	1602	0.000529	0.0529	0.681044
1101	5604	102	901	0.000525	0.0525	0.681569
2402	4601	102	1401	0.000525	0.0525	0.682094
201	1301	304	901	0.000524	0.0524	0.682618
1101	5502	102	405	0.000523	0.0523	0.683141
201	3802	702	803	0.000519	0.0519	0.68366
3301	5801	302	1502	0.000518	0.0518	0.684178
1102	4601	102	405	0.000515	0.0515	0.684693
201	705	1505	1001	0.000513	0.0513	0.685206
2402	4001	702	1405	0.000511	0.0511	0.685717
2402	1501	303	1202	0.000507	0.0507	0.686224
1102	4001	304	1602	0.000506	0.0506	0.68673
3303	5701	602	701	0.000506	0.0506	0.687236
1101	4001	403	1202	0.000504	0.0504	0.68774
203	5101	1402	1404	0.000504	0.0504	0.688244
1101	5102	1502	405	0.000502	0.0502	0.688746
1101	4601	102	1502	0.000501	0.0501	0.689247
206	4002	304	403	0.0005	0.05	0.689747
3101	5102	1502	901	0.0005	0.05	0.690247
206	1525	702	1502	0.000496	0.0496	0.690743
2402	1525	702	1202	0.000493	0.0493	0.691236
1101	5101	1402	1401	0.000492	0.0492	0.691728
206	5801	302	301	0.000492	0.0492	0.69222
203	4601	102	1501	0.000488	0.0488	0.692708
2402	1513	801	1202	0.000488	0.0488	0.693196
203	3901	702	405	0.000487	0.0487	0.693683
2402	4006	801	1202	0.000486	0.0486	0.694169
1101	3802	702	1101	0.000484	0.0484	0.694653
206	3501	303	1202	0.000475	0.0475	0.695128
2402	1502	801	1312	0.000472	0.0472	0.6956
2407	3505	401	1404	0.000468	0.0468	0.696068
1101	1502	801	1405	0.000464	0.0464	0.696532
2402	1501	401	406	0.000464	0.0464	0.696996
1101	5101	1402	1404	0.000463	0.0463	0.697459
2403	3505	401	1202	0.00046	0.046	0.697919
201	5401	102	1202	0.000458	0.0458	0.698377
203	5502	102	1202	0.000457	0.0457	0.698834
203	2704	1202	1202	0.000453	0.0453	0.699287
1102	2704	1202	1501	0.000452	0.0452	0.699739
1101	5401	102	901	0.000451	0.0451	0.70019
2402	705	702	1502	0.000444	0.0444	0.700634
1101	1525	403	1502	0.000442	0.0442	0.701076
1101	1301	406	901	0.000441	0.0441	0.701517
1101	4001	702	1405	0.000441	0.0441	0.701958
203	4601	102	1401	0.000439	0.0439	0.702397
2402	5101	1402	1202	0.000437	0.0437	0.702834
2402	3802	702	1106	0.000431	0.0431	0.703265
206	4006	801	1502	0.000429	0.0429	0.703694
2402	1501	401	403	0.000429	0.0429	0.704123
1101	1502	702	1202	0.000427	0.0427	0.70455
3401	5601	702	405	0.000427	0.0427	0.704977
1101	1301	406	1202	0.000423	0.0423	0.7054
101	5701	602	901	0.000418	0.0418	0.705818
2407	3505	401	803	0.000417	0.0417	0.706235
3301	1502	801	1502	0.000416	0.0416	0.706651
2402	4601	102	701	0.000415	0.0415	0.707066
203	5401	102	1202	0.00041	0.041	0.707476
2901	4601	102	1401	0.00041	0.041	0.707886
3001	702	702	1202	0.00041	0.041	0.708296
3301	5801	302	1001	0.00041	0.041	0.708706
2601	3505	401	1202	0.000408	0.0408	0.709114
2407	3505	401	901	0.000407	0.0407	0.709521
203	3909	702	1202	0.000406	0.0406	0.709927
1101	5502	1203	1202	0.000405	0.0405	0.710332
203	1301	304	1502	0.000405	0.0405	0.710737
2901	5801	302	301	0.000404	0.0404	0.711141
1101	5102	1502	901	0.000403	0.0403	0.711544
1102	1301	1202	901	0.000402	0.0402	0.711946
206	705	1505	1001	0.000401	0.0401	0.712347
1101	1501	702	1502	0.000399	0.0399	0.712746
1101	1525	702	1207	0.000399	0.0399	0.713145
1101	3701	701	1001	0.000399	0.0399	0.713544
1101	5106	1402	1501	0.000399	0.0399	0.713943
1101	5401	102	1501	0.000399	0.0399	0.714342
1102	1501	1202	901	0.000399	0.0399	0.714741
1102	2704	1202	1502	0.000399	0.0399	0.71514
1104	1301	304	1501	0.000399	0.0399	0.715539
202	4101	1701	701	0.000399	0.0399	0.715938
203	1302	602	701	0.000399	0.0399	0.716337
203	4002	304	1502	0.000399	0.0399	0.716736
203	5502	1203	1207	0.000399	0.0399	0.717135
206	1518	704	401	0.000399	0.0399	0.717534
206	2706	304	1202	0.000399	0.0399	0.717933
2402	1801	303	1202	0.000399	0.0399	0.718332
2402	1801	701	803	0.000399	0.0399	0.718731
2402	3501	303	403	0.000399	0.0399	0.71913
2402	5502	102	1101	0.000399	0.0399	0.719529
2402	5604	702	1502	0.000399	0.0399	0.719928
2403	1301	403	1202	0.000399	0.0399	0.720327
2410	5604	702	1404	0.000399	0.0399	0.720726
2601	705	702	1202	0.000399	0.0399	0.721125
2901	4001	702	405	0.000399	0.0399	0.721524
301	1502	801	405	0.000399	0.0399	0.721923
301	3503	401	1301	0.000399	0.0399	0.722322
301	702	702	1001	0.000399	0.0399	0.722721
3301	4001	702	1501	0.000399	0.0399	0.72312
3301	5801	302	1602	0.000399	0.0399	0.723519
3303	1512	303	1602	0.000399	0.0399	0.723918
3303	3701	602	1001	0.000399	0.0399	0.724317
3303	5801	302	403	0.000399	0.0399	0.724716
6801	5101	1502	701	0.000399	0.0399	0.725115
6801	5201	1202	1501	0.000399	0.0399	0.725514
3001	5401	102	1202	0.000396	0.0396	0.72591
201	1513	801	1202	0.000395	0.0395	0.726305
203	5101	1402	901	0.000395	0.0395	0.7267
1101	3802	702	405	0.000394	0.0394	0.727094
203	4001	302	1202	0.000394	0.0394	0.727488
2402	4001	403	1202	0.000394	0.0394	0.727882
2402	5401	102	701	0.000393	0.0393	0.728275
1102	4403	701	701	0.000392	0.0392	0.728667
203	3909	702	405	0.000392	0.0392	0.729059
1102	5801	302	1302	0.000391	0.0391	0.72945
206	1502	801	405	0.000391	0.0391	0.729841
2402	5602	702	901	0.000391	0.0391	0.730232
201	4001	702	403	0.00039	0.039	0.730622
2601	1301	304	803	0.000389	0.0389	0.731011
203	4001	702	301	0.000388	0.0388	0.731399
101	5701	602	403	0.000387	0.0387	0.731786
3303	4601	102	1501	0.000387	0.0387	0.732173
201	1502	801	1501	0.000386	0.0386	0.732559
2402	3901	702	803	0.000384	0.0384	0.732943
1101	4001	702	1602	0.000382	0.0382	0.733325
3301	4403	701	1001	0.000379	0.0379	0.733704
1101	4001	304	405	0.000378	0.0378	0.734082
201	4601	102	701	0.000378	0.0378	0.73446
2402	1525	403	1312	0.000377	0.0377	0.734837
1101	705	702	405	0.000375	0.0375	0.735212
1101	4006	801	1502	0.000374	0.0374	0.735586
201	1501	303	1501	0.000373	0.0373	0.735959
3001	1525	403	1202	0.000373	0.0373	0.736332
3303	1512	303	1202	0.000371	0.0371	0.736703
206	1525	702	1101	0.00037	0.037	0.737073
2402	2704	1202	1202	0.00037	0.037	0.737443
203	5701	602	701	0.000369	0.0369	0.737812
201	1502	403	803	0.000368	0.0368	0.73818
201	1502	801	901	0.000366	0.0366	0.738546
201	5801	302	301	0.000366	0.0366	0.738912
3303	4601	102	803	0.000358	0.0358	0.73927
201	3802	702	1502	0.000356	0.0356	0.739626
1101	1518	801	403	0.000353	0.0353	0.739979
1101	4601	102	1501	0.000352	0.0352	0.740331
2402	4001	702	901	0.000352	0.0352	0.740683
1101	1501	303	1502	0.00035	0.035	0.741033
3303	3505	401	1202	0.00035	0.035	0.741383
1101	3901	702	901	0.000348	0.0348	0.741731
2901	705	1505	701	0.000347	0.0347	0.742078
201	1525	403	403	0.000343	0.0343	0.742421
3301	5801	302	901	0.000342	0.0342	0.742763
1101	5502	102	901	0.000336	0.0336	0.743099
2402	1525	403	1502	0.000335	0.0335	0.743434
1101	5201	1202	101	0.000333	0.0333	0.743767
203	4801	801	1202	0.000333	0.0333	0.7441
3303	702	702	1501	0.000333	0.0333	0.744433
1101	1502	801	1101	0.000329	0.0329	0.744762
3303	4601	102	405	0.000329	0.0329	0.745091
2601	1502	801	1202	0.000327	0.0327	0.745418
1101	1525	403	901	0.000326	0.0326	0.745744
1102	3802	702	803	0.000326	0.0326	0.74607
1101	3802	702	1602	0.000323	0.0323	0.746393
1102	1502	801	803	0.000323	0.0323	0.746716
1101	5102	1502	403	0.000322	0.0322	0.747038
1101	3901	702	1405	0.000321	0.0321	0.747359
1102	705	1505	1001	0.000321	0.0321	0.74768
2402	4601	102	1501	0.00032	0.032	0.748
1101	1301	303	1502	0.000317	0.0317	0.748317
1101	4001	304	406	0.000317	0.0317	0.748634
2402	1302	304	1202	0.000316	0.0316	0.74895
3303	4601	102	1202	0.000316	0.0316	0.749266
2901	705	1505	1401	0.000314	0.0314	0.74958
201	2704	1202	1202	0.000313	0.0313	0.749893
2403	3802	702	803	0.000313	0.0313	0.750206
3301	5801	302	1202	0.000313	0.0313	0.750519
2901	1525	403	1202	0.000311	0.0311	0.75083
1101	5502	102	1502	0.000309	0.0309	0.751139
2402	2704	1202	901	0.000308	0.0308	0.751447
2402	4006	801	1502	0.000307	0.0307	0.751754
1101	1301	403	1202	0.000306	0.0306	0.75206
206	4006	801	1202	0.000306	0.0306	0.752366
3303	1525	702	1202	0.000304	0.0304	0.75267
201	5401	102	1502	0.000301	0.0301	0.752971
101	5701	602	803	0.0003	0.03	0.753271
1101	1502	801	1401	0.0003	0.03	0.753571
2601	5801	302	301	0.000298	0.0298	0.753869
2402	5401	102	1405	0.000297	0.0297	0.754166
1101	705	702	1502	0.000296	0.0296	0.754462
203	5502	1203	1501	0.000296	0.0296	0.754758
101	3802	702	1502	0.000295	0.0295	0.755053
2601	1525	403	301	0.000294	0.0294	0.755347
1102	5701	602	701	0.000293	0.0293	0.75564
1102	1502	801	1502	0.000292	0.0292	0.755932
2601	3802	702	701	0.000292	0.0292	0.756224
1101	3802	702	301	0.00029	0.029	0.756514
2402	4001	304	1602	0.00029	0.029	0.756804
2402	4001	702	1312	0.00029	0.029	0.757094
1101	1301	1202	1202	0.000289	0.0289	0.757383
1102	4001	403	1202	0.000289	0.0289	0.757672
201	4601	102	1201	0.000289	0.0289	0.757961
1101	4001	304	1202	0.000287	0.0287	0.758248
1101	4001	702	1312	0.000286	0.0286	0.758534
1101	5401	102	1401	0.000286	0.0286	0.75882
2901	705	1505	301	0.000285	0.0285	0.759105
3303	3802	702	1502	0.000282	0.0282	0.759387
201	4601	102	1404	0.000281	0.0281	0.759668
2601	1525	403	1502	0.00028	0.028	0.759948
2901	705	1505	403	0.000279	0.0279	0.760227
1101	1502	801	1001	0.000278	0.0278	0.760505
1101	1801	704	901	0.000278	0.0278	0.760783
1101	5601	102	1106	0.000278	0.0278	0.761061
201	3802	702	1106	0.000278	0.0278	0.761339
203	1301	304	405	0.000278	0.0278	0.761617
206	1525	702	405	0.000278	0.0278	0.761895
2402	1502	801	1401	0.000278	0.0278	0.762173
203	4001	304	403	0.000277	0.0277	0.76245
201	1301	304	1502	0.000275	0.0275	0.762725
2601	3802	702	1302	0.000275	0.0275	0.763
2901	4601	102	1202	0.000275	0.0275	0.763275
203	5801	302	1202	0.000274	0.0274	0.763549
2402	4601	102	803	0.000274	0.0274	0.763823
2402	4801	801	901	0.000274	0.0274	0.764097
1101	1301	304	1401	0.000273	0.0273	0.76437
201	4006	801	901	0.000273	0.0273	0.764643
2402	3701	602	1001	0.000273	0.0273	0.764916
3303	4001	304	405	0.000273	0.0273	0.765189
1101	4001	304	1101	0.000272	0.0272	0.765461
2407	3802	702	1202	0.000272	0.0272	0.765733
3101	5102	1502	701	0.000272	0.0272	0.766005
1101	1512	303	1312	0.000271	0.0271	0.766276
2601	1501	303	1202	0.000271	0.0271	0.766547
1104	1502	801	1202	0.00027	0.027	0.766817
201	1525	702	1202	0.00027	0.027	0.767087
203	3802	702	1501	0.00027	0.027	0.767357
2402	1502	801	1101	0.00027	0.027	0.767627
2402	5502	1203	1202	0.00027	0.027	0.767897
3303	4403	701	803	0.00027	0.027	0.768167
1101	2706	304	901	0.000269	0.0269	0.768436
1104	5102	1502	1001	0.000269	0.0269	0.768705
2901	5201	1202	1502	0.000269	0.0269	0.768974
3301	4403	701	1202	0.000269	0.0269	0.769243
101	1502	801	1202	0.000268	0.0268	0.769511
101	4803	801	1202	0.000267	0.0267	0.769778
1101	5502	702	1202	0.000267	0.0267	0.770045
1101	705	1505	1202	0.000267	0.0267	0.770312
206	1502	403	1502	0.000267	0.0267	0.770579
2402	2706	702	701	0.000267	0.0267	0.770846
101	2705	202	404	0.000266	0.0266	0.771112
101	2707	1502	1101	0.000266	0.0266	0.771378
101	5701	602	1302	0.000266	0.0266	0.771644
1101	1301	304	1201	0.000266	0.0266	0.77191
1101	1302	304	1312	0.000266	0.0266	0.772176
1101	1501	303	1101	0.000266	0.0266	0.772442
1101	1525	1502	1402	0.000266	0.0266	0.772708
1101	2706	304	101	0.000266	0.0266	0.772974
1101	3501	702	1202	0.000266	0.0266	0.77324
1101	3503	401	401	0.000266	0.0266	0.773506
1101	4001	702	801	0.000266	0.0266	0.773772
1101	4002	303	403	0.000266	0.0266	0.774038
1101	4601	1402	1501	0.000266	0.0266	0.774304
1101	4801	401	901	0.000266	0.0266	0.77457
1101	5101	1502	701	0.000266	0.0266	0.774836
1101	5102	1502	1106	0.000266	0.0266	0.775102
1101	5201	1202	1312	0.000266	0.0266	0.775368
1101	5201	801	1405	0.000266	0.0266	0.775634
1101	5601	102	405	0.000266	0.0266	0.7759
1102	4601	102	403	0.000266	0.0266	0.776166
1102	5101	1402	1312	0.000266	0.0266	0.776432
1104	4601	102	901	0.000266	0.0266	0.776698
201	1501	1202	901	0.000266	0.0266	0.776964
201	1510	801	403	0.000266	0.0266	0.77723
201	1515	303	901	0.000266	0.0266	0.777496
201	1801	701	1501	0.000266	0.0266	0.777762
201	2706	801	1202	0.000266	0.0266	0.778028
201	3501	102	1501	0.000266	0.0266	0.778294
201	4001	304	405	0.000266	0.0266	0.77856
201	4006	1502	1202	0.000266	0.0266	0.778826
201	4601	303	1202	0.000266	0.0266	0.779092
201	5701	602	301	0.000266	0.0266	0.779358
203	1502	303	1202	0.000266	0.0266	0.779624
203	1527	401	406	0.000266	0.0266	0.77989
203	1801	701	1502	0.000266	0.0266	0.780156
203	1802	704	1502	0.000266	0.0266	0.780422
203	3701	602	1001	0.000266	0.0266	0.780688
203	3906	702	1202	0.000266	0.0266	0.780954
203	5102	1502	901	0.000266	0.0266	0.78122
203	5401	1203	1401	0.000266	0.0266	0.781486
203	5502	1203	803	0.000266	0.0266	0.781752
203	702	702	1401	0.000266	0.0266	0.782018
203	705	403	803	0.000266	0.0266	0.782284
206	1301	304	901	0.000266	0.0266	0.78255
206	1502	801	1312	0.000266	0.0266	0.782816
206	1511	303	1202	0.000266	0.0266	0.783082
206	3501	303	901	0.000266	0.0266	0.783348
206	4006	801	1401	0.000266	0.0266	0.783614
206	4006	801	301	0.000266	0.0266	0.78388
206	5101	1402	1501	0.000266	0.0266	0.784146
206	5601	102	901	0.000266	0.0266	0.784412
206	702	702	1101	0.000266	0.0266	0.784678
2301	4101	701	804	0.000266	0.0266	0.784944
2402	1501	401	901	0.000266	0.0266	0.78521
2402	1502	702	1401	0.000266	0.0266	0.785476
2402	1801	701	1401	0.000266	0.0266	0.785742
2402	3501	1502	901	0.000266	0.0266	0.786008
2402	3503	1203	1301	0.000266	0.0266	0.786274
2402	3505	401	403	0.000266	0.0266	0.78654
2402	3901	801	1202	0.000266	0.0266	0.786806
2402	4001	1202	1202	0.000266	0.0266	0.787072
2402	4602	102	901	0.000266	0.0266	0.787338
2402	4801	803	1501	0.000266	0.0266	0.787604
2402	5106	1402	1501	0.000266	0.0266	0.78787
2402	5401	102	403	0.000266	0.0266	0.788136
2402	5502	304	803	0.000266	0.0266	0.788402
2403	3901	702	1501	0.000266	0.0266	0.788668
2403	5604	702	1404	0.000266	0.0266	0.788934
2407	1801	704	1502	0.000266	0.0266	0.7892
2407	5101	1402	406	0.000266	0.0266	0.789466
2410	1802	704	1501	0.000266	0.0266	0.789732
2410	3505	401	1502	0.000266	0.0266	0.789998
2601	1525	403	1104	0.000266	0.0266	0.790264
2601	3501	303	901	0.000266	0.0266	0.79053
2601	3501	401	901	0.000266	0.0266	0.790796
2601	4001	304	901	0.000266	0.0266	0.791062
2601	4006	801	1201	0.000266	0.0266	0.791328
2901	1301	304	405	0.000266	0.0266	0.791594
3001	4001	702	901	0.000266	0.0266	0.79186
3001	5001	602	101	0.000266	0.0266	0.792126
301	3503	1203	803	0.000266	0.0266	0.792392
301	4402	501	1301	0.000266	0.0266	0.792658
301	5201	1202	401	0.000266	0.0266	0.792924
301	702	702	1501	0.000266	0.0266	0.79319
307	1302	602	701	0.000266	0.0266	0.793456
3101	4001	401	403	0.000266	0.0266	0.793722
3101	5102	1502	1401	0.000266	0.0266	0.793988
3101	5401	102	405	0.000266	0.0266	0.794254
3201	1301	304	1202	0.000266	0.0266	0.79452
3201	3501	401	1101	0.000266	0.0266	0.794786
3201	3501	401	1202	0.000266	0.0266	0.795052
3301	1801	701	803	0.000266	0.0266	0.795318
3301	4006	303	1202	0.000266	0.0266	0.795584
3301	4403	701	1502	0.000266	0.0266	0.79585
3301	4601	102	405	0.000266	0.0266	0.796116
3301	5001	602	701	0.000266	0.0266	0.796382
3301	5801	302	1404	0.000266	0.0266	0.796648
3301	5801	302	701	0.000266	0.0266	0.796914
3301	5802	302	301	0.000266	0.0266	0.79718
3301	702	702	1301	0.000266	0.0266	0.797446
3303	1502	302	1202	0.000266	0.0266	0.797712
3303	1513	801	403	0.000266	0.0266	0.797978
3303	2704	1202	901	0.000266	0.0266	0.798244
3303	2706	702	701	0.000266	0.0266	0.79851
3303	4403	701	404	0.000266	0.0266	0.798776
3303	4803	801	1101	0.000266	0.0266	0.799042
3303	5801	302	1405	0.000266	0.0266	0.799308
3303	705	302	1001	0.000266	0.0266	0.799574
3303	705	304	1501	0.000266	0.0266	0.79984
3401	5101	1502	403	0.000266	0.0266	0.800106
6801	2705	202	803	0.000266	0.0266	0.800372
6801	4601	102	1302	0.000266	0.0266	0.800638
6801	702	702	1301	0.000266	0.0266	0.800904
6801	702	702	1501	0.000266	0.0266	0.80117
7401	3802	702	901	0.000266	0.0266	0.801436
201	1301	304	1602	0.000265	0.0265	0.801701
203	4801	304	405	0.000265	0.0265	0.801966
2402	3901	702	1401	0.000265	0.0265	0.802231
2402	4001	303	1502	0.000265	0.0265	0.802496
2407	4001	304	1202	0.000265	0.0265	0.802761
301	3501	401	1312	0.000265	0.0265	0.803026
201	3501	303	403	0.000264	0.0264	0.80329
2601	705	1505	1001	0.000264	0.0264	0.803554
3401	3505	401	1202	0.000264	0.0264	0.803818
2901	5401	102	405	0.000263	0.0263	0.804081
2402	1527	401	403	0.000262	0.0262	0.804343
101	5701	602	1501	0.000261	0.0261	0.804604
203	1512	303	901	0.000261	0.0261	0.804865
3001	2706	304	1202	0.000261	0.0261	0.805126
201	5801	102	301	0.000259	0.0259	0.805385
2402	1502	1402	803	0.000259	0.0259	0.805644
2902	705	1505	901	0.000259	0.0259	0.805903
2410	3901	702	1502	0.000258	0.0258	0.806161
3301	5604	102	1502	0.000256	0.0256	0.806417
201	4403	701	701	0.000255	0.0255	0.806672
2402	4803	801	1001	0.000254	0.0254	0.806926
1101	2704	1202	1401	0.000252	0.0252	0.807178
201	702	702	1001	0.000251	0.0251	0.807429
2403	1525	403	803	0.000251	0.0251	0.80768
3303	4001	304	1101	0.000251	0.0251	0.807931
1101	5801	302	901	0.00025	0.025	0.808181
203	2704	1202	1101	0.000249	0.0249	0.80843
203	3802	702	1312	0.000248	0.0248	0.808678
101	5701	602	405	0.000247	0.0247	0.808925
1101	1525	403	1405	0.000247	0.0247	0.809172
201	5604	102	1502	0.000247	0.0247	0.809419
2402	4601	102	1602	0.000247	0.0247	0.809666
2402	1512	303	1602	0.000245	0.0245	0.809911
2407	1525	403	1502	0.000245	0.0245	0.810156
1101	1301	1202	803	0.000243	0.0243	0.810399
2402	1501	102	1202	0.000242	0.0242	0.810641
1101	3901	702	1201	0.000241	0.0241	0.810882
203	1525	403	403	0.00024	0.024	0.811122
2403	1525	403	1101	0.000239	0.0239	0.811361
3303	5801	302	803	0.000239	0.0239	0.8116
203	3505	401	1202	0.000238	0.0238	0.811838
203	5502	102	1502	0.000238	0.0238	0.812076
2601	4601	102	1502	0.000237	0.0237	0.812313
1101	3802	702	403	0.000233	0.0233	0.812546
206	5401	102	1405	0.000233	0.0233	0.812779
1101	4001	702	405	0.000231	0.0231	0.81301
2402	4001	702	1501	0.00023	0.023	0.81324
3301	1301	304	1312	0.00023	0.023	0.81347
1101	5201	702	1202	0.000229	0.0229	0.813699
1101	5502	102	1201	0.000229	0.0229	0.813928
203	4001	304	1602	0.000229	0.0229	0.814157
2407	3505	401	1106	0.000227	0.0227	0.814384
1101	5502	102	1401	0.000226	0.0226	0.81461
201	5602	102	1502	0.000226	0.0226	0.814836
206	1301	801	1501	0.000225	0.0225	0.815061
1102	4601	102	301	0.000224	0.0224	0.815285
2402	3802	702	1001	0.000224	0.0224	0.815509
3101	4601	102	901	0.000224	0.0224	0.815733
3301	1502	801	901	0.000222	0.0222	0.815955
3303	3802	702	803	0.000222	0.0222	0.816177
1101	2704	801	1202	0.000221	0.0221	0.816398
201	1512	303	1502	0.000221	0.0221	0.816619
2901	4601	102	1501	0.000221	0.0221	0.81684
3101	3505	401	1202	0.00022	0.022	0.81706
2901	1502	801	803	0.000217	0.0217	0.817277
201	1501	401	406	0.000216	0.0216	0.817493
1101	5401	102	1502	0.000215	0.0215	0.817708
203	4001	702	1502	0.000215	0.0215	0.817923
206	4601	102	1202	0.000213	0.0213	0.818136
1101	702	702	101	0.000212	0.0212	0.818348
2402	4001	702	803	0.000211	0.0211	0.818559
201	4601	102	301	0.00021	0.021	0.818769
3303	1512	303	901	0.000209	0.0209	0.818978
203	4403	701	701	0.000208	0.0208	0.819186
206	5101	1402	1404	0.000208	0.0208	0.819394
203	5401	102	405	0.000205	0.0205	0.819599
2407	3505	401	405	0.000205	0.0205	0.819804
2407	1502	801	1502	0.000204	0.0204	0.820008
1101	1501	801	1502	0.000203	0.0203	0.820211
1102	5801	302	301	0.000203	0.0203	0.820414
2402	1502	801	1602	0.000203	0.0203	0.820617
2402	1525	403	1501	0.000203	0.0203	0.82082
1101	1302	304	405	0.000201	0.0201	0.821021
1101	5201	1202	1104	0.000201	0.0201	0.821222
2402	4403	701	701	0.000201	0.0201	0.821423
203	5201	1202	101	0.0002	0.02	0.821623
2402	1501	304	901	0.0002	0.02	0.821823
2407	3505	401	301	0.0002	0.02	0.822023
3301	1301	302	1202	0.0002	0.02	0.822223
3303	702	702	1502	0.0002	0.02	0.822423
3303	1301	302	1202	0.000199	0.0199	0.822622
203	1301	304	1501	0.000197	0.0197	0.822819
1101	3802	702	1207	0.000194	0.0194	0.823013
3001	1502	801	1202	0.000194	0.0194	0.823207
203	1525	403	301	0.000193	0.0193	0.8234
2410	3505	401	901	0.000193	0.0193	0.823593
3303	3802	702	1101	0.000192	0.0192	0.823785
2402	5101	1402	803	0.000191	0.0191	0.823976
2901	702	702	1501	0.000191	0.0191	0.824167
3301	5401	102	405	0.000191	0.0191	0.824358
211	5101	1402	1202	0.000189	0.0189	0.824547
1102	4601	102	1101	0.000187	0.0187	0.824734
1102	1301	304	1202	0.000186	0.0186	0.82492
2901	1502	801	1501	0.000185	0.0185	0.825105
3303	1502	801	1312	0.000185	0.0185	0.82529
203	4601	102	403	0.000184	0.0184	0.825474
203	705	702	901	0.000183	0.0183	0.825657
2403	1502	801	1202	0.000182	0.0182	0.825839
2403	1512	303	1612	0.000182	0.0182	0.826021
1102	4001	702	901	0.000181	0.0181	0.826202
2601	3901	702	1202	0.000181	0.0181	0.826383
1101	1502	801	701	0.00018	0.018	0.826563
2403	1502	801	403	0.000179	0.0179	0.826742
2407	3505	401	1501	0.000179	0.0179	0.826921
1101	3802	702	1401	0.000178	0.0178	0.827099
201	1502	801	1101	0.000178	0.0178	0.827277
1101	1502	801	406	0.000176	0.0176	0.827453
3301	1502	801	1312	0.000176	0.0176	0.827629
2402	5401	102	901	0.000175	0.0175	0.827804
3301	5102	1502	901	0.000175	0.0175	0.827979
1104	5102	1502	405	0.000174	0.0174	0.828153
1101	2704	1202	901	0.000173	0.0173	0.828326
1101	4001	702	1501	0.000172	0.0172	0.828498
1102	4001	702	1202	0.000172	0.0172	0.82867
2402	1502	403	1502	0.000172	0.0172	0.828842
2407	3505	401	1502	0.000172	0.0172	0.829014
1101	5502	1203	405	0.000171	0.0171	0.829185
206	3501	303	1502	0.00017	0.017	0.829355
3101	5102	1502	1201	0.00017	0.017	0.829525
1101	1502	801	1201	0.000169	0.0169	0.829694
2402	1511	303	901	0.000169	0.0169	0.829863
2402	5502	102	1202	0.000169	0.0169	0.830032
2407	3905	801	1502	0.000168	0.0168	0.8302
1101	2706	304	403	0.000166	0.0166	0.830366
2402	1512	303	901	0.000166	0.0166	0.830532
1101	1513	801	1202	0.000164	0.0164	0.830696
1101	4601	102	1454	0.000164	0.0164	0.83086
206	1502	403	1202	0.000164	0.0164	0.831024
2402	1502	304	1202	0.000164	0.0164	0.831188
1101	1525	403	1312	0.000163	0.0163	0.831351
201	4006	801	1202	0.000163	0.0163	0.831514
2901	705	1505	1106	0.000163	0.0163	0.831677
1101	3802	702	1501	0.000162	0.0162	0.831839
203	1502	801	1602	0.000162	0.0162	0.832001
3303	3802	702	1202	0.000162	0.0162	0.832163
2601	3802	702	403	0.000161	0.0161	0.832324
101	5701	602	1401	0.00016	0.016	0.832484
3401	1502	801	1202	0.00016	0.016	0.832644
101	5701	602	1202	0.000159	0.0159	0.832803
1101	1501	102	1202	0.000159	0.0159	0.832962
3301	3802	702	803	0.000158	0.0158	0.83312
1101	1301	304	301	0.000157	0.0157	0.833277
201	4001	304	901	0.000157	0.0157	0.833434
2402	1502	801	1207	0.000157	0.0157	0.833591
2407	1502	801	901	0.000157	0.0157	0.833748
2901	1301	304	1202	0.000157	0.0157	0.833905
2901	4001	304	803	0.000157	0.0157	0.834062
1101	5201	1202	1502	0.000156	0.0156	0.834218
1102	3901	702	405	0.000156	0.0156	0.834374
201	4001	403	1202	0.000156	0.0156	0.83453
206	3802	702	803	0.000156	0.0156	0.834686
2402	1502	1202	1202	0.000156	0.0156	0.834842
1102	5502	1203	901	0.000155	0.0155	0.834997
3001	3802	702	1202	0.000155	0.0155	0.835152
2407	1301	304	405	0.000154	0.0154	0.835306
2901	1301	304	1501	0.000154	0.0154	0.83546
3303	4403	701	1001	0.000154	0.0154	0.835614
203	1502	801	1501	0.000153	0.0153	0.835767
206	3501	303	1001	0.000153	0.0153	0.83592
101	5401	102	405	0.000152	0.0152	0.836072
2402	5604	102	1502	0.000152	0.0152	0.836224
1101	3505	401	1101	0.000151	0.0151	0.836375
1101	5201	1202	1202	0.000151	0.0151	0.836526
1102	5601	102	1312	0.000151	0.0151	0.836677
203	1301	304	1405	0.000151	0.0151	0.836828
206	1301	304	1602	0.000151	0.0151	0.836979
2403	1802	704	1401	0.000151	0.0151	0.83713
203	702	702	1001	0.00015	0.015	0.83728
3101	1501	303	1401	0.00015	0.015	0.83743
3303	1301	304	1202	0.00015	0.015	0.83758
206	4801	801	1202	0.000149	0.0149	0.837729
3303	1525	403	1502	0.000149	0.0149	0.837878
1101	1302	304	1202	0.000148	0.0148	0.838026
1101	1801	704	1404	0.000148	0.0148	0.838174
1101	3802	702	406	0.000148	0.0148	0.838322
2601	5701	602	403	0.000148	0.0148	0.83847
1101	1511	303	901	0.000147	0.0147	0.838617
1101	3901	702	1101	0.000147	0.0147	0.838764
2402	5801	302	1404	0.000147	0.0147	0.838911
201	1501	304	1202	0.000146	0.0146	0.839057
2402	1525	403	301	0.000146	0.0146	0.839203
2601	1301	304	1202	0.000146	0.0146	0.839349
301	4801	803	901	0.000146	0.0146	0.839495
201	3802	702	405	0.000145	0.0145	0.83964
201	4601	102	1405	0.000145	0.0145	0.839785
3001	4601	102	901	0.000145	0.0145	0.83993
2402	4001	304	405	0.000144	0.0144	0.840074
2402	5401	102	1302	0.000144	0.0144	0.840218
2403	3915	401	1202	0.000144	0.0144	0.840362
1101	2704	702	1202	0.000143	0.0143	0.840505
201	5101	1402	1101	0.000143	0.0143	0.840648
201	5601	102	1312	0.000143	0.0143	0.840791
203	4001	702	405	0.000143	0.0143	0.840934
2407	702	702	101	0.000143	0.0143	0.841077
1101	4001	702	403	0.000142	0.0142	0.841219
1101	5801	302	1202	0.000142	0.0142	0.841361
201	3901	702	1202	0.000142	0.0142	0.841503
201	3901	702	1502	0.000142	0.0142	0.841645
201	3901	702	901	0.000142	0.0142	0.841787
206	5101	1402	901	0.000142	0.0142	0.841929
2402	4001	401	1202	0.000142	0.0142	0.842071
201	5602	702	901	0.000141	0.0141	0.842212
203	1502	801	301	0.000141	0.0141	0.842353
206	4002	702	1202	0.000141	0.0141	0.842494
206	5801	702	301	0.000141	0.0141	0.842635
3303	3802	702	901	0.000141	0.0141	0.842776
3303	4403	701	1502	0.000141	0.0141	0.842917
201	4001	302	1202	0.00014	0.014	0.843057
203	4001	304	1502	0.00014	0.014	0.843197
203	5604	102	1202	0.00014	0.014	0.843337
2402	1502	1402	901	0.00014	0.014	0.843477
2601	3901	702	1401	0.00014	0.014	0.843617
1101	4001	304	803	0.000139	0.0139	0.843756
1102	4001	304	901	0.000139	0.0139	0.843895
201	5502	102	901	0.000139	0.0139	0.844034
203	1502	801	701	0.000139	0.0139	0.844173
206	1502	801	1502	0.000139	0.0139	0.844312
2402	1525	403	405	0.000139	0.0139	0.844451
2402	3503	401	1301	0.000139	0.0139	0.84459
2402	4803	801	901	0.000139	0.0139	0.844729
2402	5101	1402	1404	0.000139	0.0139	0.844868
1101	1512	303	405	0.000138	0.0138	0.845006
1104	3802	702	1502	0.000138	0.0138	0.845144
201	1525	403	405	0.000138	0.0138	0.845282
201	5401	102	901	0.000138	0.0138	0.84542
203	5502	1203	1001	0.000138	0.0138	0.845558
203	5601	102	1202	0.000138	0.0138	0.845696
2402	702	702	1301	0.000138	0.0138	0.845834
3001	1302	602	1401	0.000138	0.0138	0.845972
101	1525	403	803	0.000137	0.0137	0.846109
1101	1502	801	1407	0.000137	0.0137	0.846246
1101	3505	401	1612	0.000137	0.0137	0.846383
1101	4403	701	901	0.000137	0.0137	0.84652
1101	5604	102	1202	0.000137	0.0137	0.846657
203	1801	704	1401	0.000137	0.0137	0.846794
203	4601	102	405	0.000137	0.0137	0.846931
206	1527	401	403	0.000137	0.0137	0.847068
2402	4601	801	901	0.000137	0.0137	0.847205
2402	5101	1402	301	0.000137	0.0137	0.847342
2407	1525	403	1202	0.000137	0.0137	0.847479
2407	3802	702	1502	0.000137	0.0137	0.847616
2601	5001	602	701	0.000137	0.0137	0.847753
2901	5401	102	901	0.000137	0.0137	0.84789
3101	1502	801	405	0.000137	0.0137	0.848027
3101	4601	102	1501	0.000137	0.0137	0.848164
3101	5101	1402	1101	0.000137	0.0137	0.848301
3303	4001	304	803	0.000137	0.0137	0.848438
3401	1521	403	405	0.000137	0.0137	0.848575
101	3505	401	1202	0.000136	0.0136	0.848711
1101	1302	602	701	0.000136	0.0136	0.848847
1101	5602	102	1202	0.000136	0.0136	0.848983
201	1501	303	1401	0.000136	0.0136	0.849119
201	1511	303	1202	0.000136	0.0136	0.849255
201	3802	702	901	0.000136	0.0136	0.849391
201	4001	702	1405	0.000136	0.0136	0.849527
201	5502	102	1202	0.000136	0.0136	0.849663
203	4001	304	901	0.000136	0.0136	0.849799
206	4601	102	405	0.000136	0.0136	0.849935
2402	1525	303	1202	0.000136	0.0136	0.850071
2402	4601	102	403	0.000136	0.0136	0.850207
3301	4403	701	301	0.000136	0.0136	0.850343
3303	1525	801	1202	0.000136	0.0136	0.850479
3401	3802	702	1502	0.000136	0.0136	0.850615
3401	4601	102	901	0.000136	0.0136	0.850751
1101	1301	304	803	0.000135	0.0135	0.850886
1101	1501	303	301	0.000135	0.0135	0.851021
1101	4601	102	1101	0.000135	0.0135	0.851156
1101	4601	702	1202	0.000135	0.0135	0.851291
1102	1512	303	1502	0.000135	0.0135	0.851426
201	3802	702	1404	0.000135	0.0135	0.851561
201	4002	304	1202	0.000135	0.0135	0.851696
201	4601	102	404	0.000135	0.0135	0.851831
201	5801	302	803	0.000135	0.0135	0.851966
203	4801	304	1202	0.000135	0.0135	0.852101
206	705	702	405	0.000135	0.0135	0.852236
2402	1512	303	405	0.000135	0.0135	0.852371
2402	3505	401	901	0.000135	0.0135	0.852506
2407	4601	102	1202	0.000135	0.0135	0.852641
2601	3802	702	405	0.000135	0.0135	0.852776
2901	1525	702	1202	0.000135	0.0135	0.852911
301	3501	401	901	0.000135	0.0135	0.853046
3301	5801	302	802	0.000135	0.0135	0.853181
3301	705	1505	1001	0.000135	0.0135	0.853316
3303	3501	303	403	0.000135	0.0135	0.853451
101	1502	801	1501	0.000134	0.0134	0.853585
1101	1525	102	1202	0.000134	0.0134	0.853719
1101	1525	403	701	0.000134	0.0134	0.853853
1101	5401	102	301	0.000134	0.0134	0.853987
1101	5502	1203	404	0.000134	0.0134	0.854121
1102	1301	304	803	0.000134	0.0134	0.854255
201	1517	701	1302	0.000134	0.0134	0.854389
201	1525	702	901	0.000134	0.0134	0.854523
201	5101	1402	1001	0.000134	0.0134	0.854657
201	5502	1203	1202	0.000134	0.0134	0.854791
203	3802	702	1001	0.000134	0.0134	0.854925
203	705	1505	1001	0.000134	0.0134	0.855059
206	4601	102	1001	0.000134	0.0134	0.855193
2402	1301	702	1501	0.000134	0.0134	0.855327
2402	5101	1402	405	0.000134	0.0134	0.855461
2901	1502	801	301	0.000134	0.0134	0.855595
2901	1502	801	701	0.000134	0.0134	0.855729
2901	5101	1402	1202	0.000134	0.0134	0.855863
2901	5401	102	1501	0.000134	0.0134	0.855997
3301	4601	102	1501	0.000134	0.0134	0.856131
3301	5801	302	1501	0.000134	0.0134	0.856265
3303	2704	1202	301	0.000134	0.0134	0.856399
3303	4403	701	301	0.000134	0.0134	0.856533
101	1301	302	705	0.000133	0.0133	0.856666
101	1508	303	1201	0.000133	0.0133	0.856799
101	2704	1202	1312	0.000133	0.0133	0.856932
101	2704	1505	701	0.000133	0.0133	0.857065
101	3501	401	1001	0.000133	0.0133	0.857198
101	3701	602	1405	0.000133	0.0133	0.857331
101	3701	602	901	0.000133	0.0133	0.857464
101	4403	701	701	0.000133	0.0133	0.857597
101	5101	801	701	0.000133	0.0133	0.85773
101	5201	1202	1001	0.000133	0.0133	0.857863
101	5201	1202	1501	0.000133	0.0133	0.857996
101	5401	102	1202	0.000133	0.0133	0.858129
101	5502	403	1312	0.000133	0.0133	0.858262
101	5502	702	1202	0.000133	0.0133	0.858395
101	5701	602	1428	0.000133	0.0133	0.858528
101	5701	603	701	0.000133	0.0133	0.858661
101	5701	608	701	0.000133	0.0133	0.858794
101	5801	702	1302	0.000133	0.0133	0.858927
101	7301	1505	102	0.000133	0.0133	0.85906
103	3701	602	1001	0.000133	0.0133	0.859193
1101	1301	1202	1201	0.000133	0.0133	0.859326
1101	1301	302	1312	0.000133	0.0133	0.859459
1101	1301	302	803	0.000133	0.0133	0.859592
1101	1301	303	1602	0.000133	0.0133	0.859725
1101	1301	303	901	0.000133	0.0133	0.859858
1101	1301	304	1001	0.000133	0.0133	0.859991
1101	1301	702	301	0.000133	0.0133	0.860124
1101	1301	801	1358	0.000133	0.0133	0.860257
1101	1307	302	1207	0.000133	0.0133	0.86039
1101	1501	102	1312	0.000133	0.0133	0.860523
1101	1501	102	1401	0.000133	0.0133	0.860656
1101	1501	102	701	0.000133	0.0133	0.860789
1101	1501	1203	1501	0.000133	0.0133	0.860922
1101	1501	304	1202	0.000133	0.0133	0.861055
1101	1501	401	1202	0.000133	0.0133	0.861188
1101	1501	401	901	0.000133	0.0133	0.861321
1101	1501	702	1501	0.000133	0.0133	0.861454
1101	1502	1202	1312	0.000133	0.0133	0.861587
1101	1502	1203	1502	0.000133	0.0133	0.86172
1101	1502	309	901	0.000133	0.0133	0.861853
1101	1502	403	1001	0.000133	0.0133	0.861986
1101	1502	403	1207	0.000133	0.0133	0.862119
1101	1502	403	1602	0.000133	0.0133	0.862252
1101	1502	403	403	0.000133	0.0133	0.862385
1101	1502	702	1104	0.000133	0.0133	0.862518
1101	1502	702	1312	0.000133	0.0133	0.862651
1101	1502	801	1302	0.000133	0.0133	0.862784
1101	1502	801	1503	0.000133	0.0133	0.862917
1101	1512	304	1502	0.000133	0.0133	0.86305
1101	1512	801	1312	0.000133	0.0133	0.863183
1101	1513	1402	405	0.000133	0.0133	0.863316
1101	1513	801	803	0.000133	0.0133	0.863449
1101	1518	704	901	0.000133	0.0133	0.863582
1101	1518	801	1202	0.000133	0.0133	0.863715
1101	1525	1502	1404	0.000133	0.0133	0.863848
1101	1525	303	1202	0.000133	0.0133	0.863981
1101	1525	304	1602	0.000133	0.0133	0.864114
1101	1525	403	1106	0.000133	0.0133	0.864247
1101	1525	702	803	0.000133	0.0133	0.86438
1101	1525	726	1501	0.000133	0.0133	0.864513
1101	1535	702	1101	0.000133	0.0133	0.864646
1101	1535	702	1502	0.000133	0.0133	0.864779
1101	1801	701	1216	0.000133	0.0133	0.864912
1101	1802	704	1106	0.000133	0.0133	0.865045
1101	1802	704	1202	0.000133	0.0133	0.865178
1101	2703	1202	1202	0.000133	0.0133	0.865311
1101	2704	304	901	0.000133	0.0133	0.865444
1101	2704	403	1207	0.000133	0.0133	0.865577
1101	2704	801	405	0.000133	0.0133	0.86571
1101	2704	801	803	0.000133	0.0133	0.865843
1101	2706	304	1535	0.000133	0.0133	0.865976
1101	2706	702	1001	0.000133	0.0133	0.866109
1101	3501	303	1602	0.000133	0.0133	0.866242
1101	3501	401	901	0.000133	0.0133	0.866375
1101	3501	701	1501	0.000133	0.0133	0.866508
1101	3502	403	1207	0.000133	0.0133	0.866641
1101	3503	1202	301	0.000133	0.0133	0.866774
1101	3503	1203	401	0.000133	0.0133	0.866907
1101	3503	401	1401	0.000133	0.0133	0.86704
1101	3505	401	1602	0.000133	0.0133	0.867173
1101	3505	801	1202	0.000133	0.0133	0.867306
1101	3801	702	1502	0.000133	0.0133	0.867439
1101	3802	303	1601	0.000133	0.0133	0.867572
1101	3802	303	803	0.000133	0.0133	0.867705
1101	3802	801	1104	0.000133	0.0133	0.867838
1101	3901	702	1502	0.000133	0.0133	0.867971
1101	3901	702	301	0.000133	0.0133	0.868104
1101	3901	702	801	0.000133	0.0133	0.868237
1101	3915	401	1202	0.000133	0.0133	0.86837
1101	4001	1202	1501	0.000133	0.0133	0.868503
1101	4001	1202	701	0.000133	0.0133	0.868636
1101	4001	1502	1501	0.000133	0.0133	0.868769
1101	4001	1502	803	0.000133	0.0133	0.868902
1101	4001	401	1401	0.000133	0.0133	0.869035
1101	4001	401	404	0.000133	0.0133	0.869168
1101	4001	702	1201	0.000133	0.0133	0.869301
1101	4001	702	1402	0.000133	0.0133	0.869434
1101	4001	702	401	0.000133	0.0133	0.869567
1101	4001	729	1602	0.000133	0.0133	0.8697
1101	4001	801	1501	0.000133	0.0133	0.869833
1101	4002	1509	1502	0.000133	0.0133	0.869966
1101	4002	302	301	0.000133	0.0133	0.870099
1101	4002	303	1401	0.000133	0.0133	0.870232
1101	4002	304	1001	0.000133	0.0133	0.870365
1101	4002	304	406	0.000133	0.0133	0.870498
1101	4002	701	1202	0.000133	0.0133	0.870631
1101	4002	702	1202	0.000133	0.0133	0.870764
1101	4006	1202	101	0.000133	0.0133	0.870897
1101	4006	303	1202	0.000133	0.0133	0.87103
1101	4009	303	1502	0.000133	0.0133	0.871163
1101	4027	1502	1401	0.000133	0.0133	0.871296
1101	4063	702	1602	0.000133	0.0133	0.871429
1101	4407	1202	405	0.000133	0.0133	0.871562
1101	4601	102	1407	0.000133	0.0133	0.871695
1101	4601	102	404	0.000133	0.0133	0.871828
1101	4601	304	1502	0.000133	0.0133	0.871961
1101	4601	304	901	0.000133	0.0133	0.872094
1101	4601	403	1502	0.000133	0.0133	0.872227
1101	4601	801	1404	0.000133	0.0133	0.87236
1101	4601	801	803	0.000133	0.0133	0.872493
1101	4602	102	1401	0.000133	0.0133	0.872626
1101	4602	406	1502	0.000133	0.0133	0.872759
1101	4801	801	1401	0.000133	0.0133	0.872892
1101	4801	803	1407	0.000133	0.0133	0.873025
1101	4803	401	901	0.000133	0.0133	0.873158
1101	5101	102	1404	0.000133	0.0133	0.873291
1101	5101	1402	1418	0.000133	0.0133	0.873424
1101	5101	1402	405	0.000133	0.0133	0.873557
1101	5101	1502	1502	0.000133	0.0133	0.87369
1101	5102	1502	1001	0.000133	0.0133	0.873823
1101	5102	1502	404	0.000133	0.0133	0.873956
1101	5106	1402	1502	0.000133	0.0133	0.874089
1101	5201	1202	1602	0.000133	0.0133	0.874222
1101	5201	702	1101	0.000133	0.0133	0.874355
1101	5401	304	405	0.000133	0.0133	0.874488
1101	5401	702	404	0.000133	0.0133	0.874621
1101	5426	102	1502	0.000133	0.0133	0.874754
1101	5501	102	1202	0.000133	0.0133	0.874887
1101	5501	1203	1101	0.000133	0.0133	0.87502
1101	5502	102	1301	0.000133	0.0133	0.875153
1101	5502	102	1501	0.000133	0.0133	0.875286
1101	5502	102	802	0.000133	0.0133	0.875419
1101	5502	1203	1101	0.000133	0.0133	0.875552
1101	5502	1203	1405	0.000133	0.0133	0.875685
1101	5502	303	405	0.000133	0.0133	0.875818
1101	5502	403	1602	0.000133	0.0133	0.875951
1101	5502	801	1101	0.000133	0.0133	0.876084
1101	5601	102	1104	0.000133	0.0133	0.876217
1101	5601	102	403	0.000133	0.0133	0.87635
1101	5601	702	405	0.000133	0.0133	0.876483
1101	5601	702	406	0.000133	0.0133	0.876616
1101	5603	102	901	0.000133	0.0133	0.876749
1101	5604	102	1101	0.000133	0.0133	0.876882
1101	5604	102	803	0.000133	0.0133	0.877015
1101	5701	602	1602	0.000133	0.0133	0.877148
1101	5701	602	403	0.000133	0.0133	0.877281
1101	5701	642	701	0.000133	0.0133	0.877414
1101	5801	702	301	0.000133	0.0133	0.877547
1101	702	702	1302	0.000133	0.0133	0.87768
1101	705	1502	1104	0.000133	0.0133	0.877813
1101	705	702	1401	0.000133	0.0133	0.877946
1102	1301	1202	1501	0.000133	0.0133	0.878079
1102	1301	304	1602	0.000133	0.0133	0.878212
1102	1301	403	1502	0.000133	0.0133	0.878345
1102	1302	602	701	0.000133	0.0133	0.878478
1102	1512	303	405	0.000133	0.0133	0.878611
1102	1512	303	901	0.000133	0.0133	0.878744
1102	1512	801	1502	0.000133	0.0133	0.878877
1102	1525	1202	901	0.000133	0.0133	0.87901
1102	1525	403	1104	0.000133	0.0133	0.879143
1102	1525	403	1106	0.000133	0.0133	0.879276
1102	1525	403	1312	0.000133	0.0133	0.879409
1102	1527	403	1202	0.000133	0.0133	0.879542
1102	1546	303	1201	0.000133	0.0133	0.879675
1102	1802	704	1502	0.000133	0.0133	0.879808
1102	2704	1202	1207	0.000133	0.0133	0.879941
1102	3501	401	1602	0.000133	0.0133	0.880074
1102	3802	1202	1602	0.000133	0.0133	0.880207
1102	4001	302	1202	0.000133	0.0133	0.88034
1102	4001	304	1101	0.000133	0.0133	0.880473
1102	4001	304	1610	0.000133	0.0133	0.880606
1102	4001	701	1207	0.000133	0.0133	0.880739
1102	4001	702	1201	0.000133	0.0133	0.880872
1102	4002	303	901	0.000133	0.0133	0.881005
1102	4002	304	1312	0.000133	0.0133	0.881138
1102	4006	102	1202	0.000133	0.0133	0.881271
1102	4402	701	701	0.000133	0.0133	0.881404
1102	4803	801	803	0.000133	0.0133	0.881537
1102	4803	801	901	0.000133	0.0133	0.88167
1102	5101	1402	803	0.000133	0.0133	0.881803
1102	5201	102	1404	0.000133	0.0133	0.881936
1102	5201	1202	1001	0.000133	0.0133	0.882069
1102	5201	1202	901	0.000133	0.0133	0.882202
1102	5201	803	1202	0.000133	0.0133	0.882335
1102	5401	102	1502	0.000133	0.0133	0.882468
1102	5401	302	1405	0.000133	0.0133	0.882601
1102	5401	702	901	0.000133	0.0133	0.882734
1102	5501	1203	410	0.000133	0.0133	0.882867
1102	5502	102	1101	0.000133	0.0133	0.883
1102	5502	1202	1404	0.000133	0.0133	0.883133
1102	5502	1202	901	0.000133	0.0133	0.883266
1102	5502	1203	1612	0.000133	0.0133	0.883399
1102	5502	1203	410	0.000133	0.0133	0.883532
1102	5502	1203	701	0.000133	0.0133	0.883665
1102	5502	303	901	0.000133	0.0133	0.883798
1102	5601	102	1101	0.000133	0.0133	0.883931
1102	5601	102	405	0.000133	0.0133	0.884064
1102	5816	1402	1301	0.000133	0.0133	0.884197
1102	702	304	1301	0.000133	0.0133	0.88433
1103	5201	702	401	0.000133	0.0133	0.884463
1103	5201	702	403	0.000133	0.0133	0.884596
1104	1525	702	1202	0.000133	0.0133	0.884729
1104	1527	401	403	0.000133	0.0133	0.884862
1104	1802	704	1502	0.000133	0.0133	0.884995
1104	2706	304	901	0.000133	0.0133	0.885128
1104	4001	1202	1502	0.000133	0.0133	0.885261
1104	4001	1502	1501	0.000133	0.0133	0.885394
1104	4001	303	1502	0.000133	0.0133	0.885527
1104	4601	303	1502	0.000133	0.0133	0.88566
1104	5102	1502	406	0.000133	0.0133	0.885793
1104	5201	1202	1202	0.000133	0.0133	0.885926
1104	5502	1203	1501	0.000133	0.0133	0.886059
1112	1301	304	1401	0.000133	0.0133	0.886192
1112	2704	1502	405	0.000133	0.0133	0.886325
201	1301	303	1502	0.000133	0.0133	0.886458
201	1301	304	1612	0.000133	0.0133	0.886591
201	1301	309	1207	0.000133	0.0133	0.886724
201	1301	406	1401	0.000133	0.0133	0.886857
201	1302	304	803	0.000133	0.0133	0.88699
201	1302	602	1207	0.000133	0.0133	0.887123
201	1302	602	410	0.000133	0.0133	0.887256
201	1501	302	1602	0.000133	0.0133	0.887389
201	1501	303	1201	0.000133	0.0133	0.887522
201	1501	801	1101	0.000133	0.0133	0.887655
201	1501	801	1418	0.000133	0.0133	0.887788
201	1502	1202	1202	0.000133	0.0133	0.887921
201	1502	303	901	0.000133	0.0133	0.888054
201	1502	403	901	0.000133	0.0133	0.888187
201	1512	702	1202	0.000133	0.0133	0.88832
201	1518	304	403	0.000133	0.0133	0.888453
201	1518	704	1602	0.000133	0.0133	0.888586
201	1518	801	1101	0.000133	0.0133	0.888719
201	1518	801	1501	0.000133	0.0133	0.888852
201	1525	102	1401	0.000133	0.0133	0.888985
201	1525	702	1307	0.000133	0.0133	0.889118
201	1525	702	1502	0.000133	0.0133	0.889251
201	1525	801	1202	0.000133	0.0133	0.889384
201	1527	102	406	0.000133	0.0133	0.889517
201	2704	1202	1101	0.000133	0.0133	0.88965
201	2704	1202	405	0.000133	0.0133	0.889783
201	2704	801	803	0.000133	0.0133	0.889916
201	2706	304	1101	0.000133	0.0133	0.890049
201	2706	304	1405	0.000133	0.0133	0.890182
201	3501	303	1501	0.000133	0.0133	0.890315
201	3501	401	403	0.000133	0.0133	0.890448
201	3503	1202	1401	0.000133	0.0133	0.890581
201	3503	1203	101	0.000133	0.0133	0.890714
201	3503	401	1104	0.000133	0.0133	0.890847
201	3505	401	1101	0.000133	0.0133	0.89098
201	3901	304	803	0.000133	0.0133	0.891113
201	3901	702	403	0.000133	0.0133	0.891246
201	3909	702	405	0.000133	0.0133	0.891379
201	3915	401	901	0.000133	0.0133	0.891512
201	4001	102	1202	0.000133	0.0133	0.891645
201	4001	1502	1405	0.000133	0.0133	0.891778
201	4001	1502	701	0.000133	0.0133	0.891911
201	4001	303	1405	0.000133	0.0133	0.892044
201	4001	303	803	0.000133	0.0133	0.892177
201	4001	304	1401	0.000133	0.0133	0.89231
201	4001	401	1202	0.000133	0.0133	0.892443
201	4001	401	403	0.000133	0.0133	0.892576
201	4001	403	1106	0.000133	0.0133	0.892709
201	4001	702	1201	0.000133	0.0133	0.892842
201	4002	1502	403	0.000133	0.0133	0.892975
201	4002	304	405	0.000133	0.0133	0.893108
201	4002	702	1202	0.000133	0.0133	0.893241
201	4006	801	1502	0.000133	0.0133	0.893374
201	4601	102	101	0.000133	0.0133	0.893507
201	4601	102	801	0.000133	0.0133	0.89364
201	4601	102	906	0.000133	0.0133	0.893773
201	4601	103	803	0.000133	0.0133	0.893906
201	4601	106	1202	0.000133	0.0133	0.894039
201	4601	117	1001	0.000133	0.0133	0.894172
201	4601	1402	1501	0.000133	0.0133	0.894305
201	4602	102	1404	0.000133	0.0133	0.894438
201	4602	102	1502	0.000133	0.0133	0.894571
201	4602	102	803	0.000133	0.0133	0.894704
201	4801	304	405	0.000133	0.0133	0.894837
201	4801	801	403	0.000133	0.0133	0.89497
201	4801	801	405	0.000133	0.0133	0.895103
201	5101	1502	407	0.000133	0.0133	0.895236
201	5102	1402	1502	0.000133	0.0133	0.895369
201	5102	1402	901	0.000133	0.0133	0.895502
201	5102	1502	1502	0.000133	0.0133	0.895635
201	5103	1402	901	0.000133	0.0133	0.895768
201	5106	1502	1501	0.000133	0.0133	0.895901
201	5201	1203	1502	0.000133	0.0133	0.896034
201	5401	102	1104	0.000133	0.0133	0.896167
201	5401	102	1207	0.000133	0.0133	0.8963
201	5401	102	703	0.000133	0.0133	0.896433
201	5401	1502	405	0.000133	0.0133	0.896566
201	5502	102	1101	0.000133	0.0133	0.896699
201	5502	102	1418	0.000133	0.0133	0.896832
201	5502	1203	1405	0.000133	0.0133	0.896965
201	5502	1546	1001	0.000133	0.0133	0.897098
201	5601	102	405	0.000133	0.0133	0.897231
201	5601	702	101	0.000133	0.0133	0.897364
201	5602	102	407	0.000133	0.0133	0.897497
201	5801	1502	1312	0.000133	0.0133	0.89763
201	5801	302	1301	0.000133	0.0133	0.897763
201	5801	304	301	0.000133	0.0133	0.897896
201	702	303	101	0.000133	0.0133	0.898029
201	702	702	802	0.000133	0.0133	0.898162
201	705	1202	1104	0.000133	0.0133	0.898295
201	705	1202	1106	0.000133	0.0133	0.898428
201	705	1202	1501	0.000133	0.0133	0.898561
201	705	1505	1312	0.000133	0.0133	0.898694
201	7301	1505	1602	0.000133	0.0133	0.898827
201	801	702	301	0.000133	0.0133	0.89896
201	8101	801	1501	0.000133	0.0133	0.899093
202	4601	102	906	0.000133	0.0133	0.899226
203	1301	303	1602	0.000133	0.0133	0.899359
203	1301	303	803	0.000133	0.0133	0.899492
203	1301	304	1101	0.000133	0.0133	0.899625
203	1301	304	1201	0.000133	0.0133	0.899758
203	1301	304	1301	0.000133	0.0133	0.899891
203	1301	309	1501	0.000133	0.0133	0.900024
203	1301	801	1202	0.000133	0.0133	0.900157
203	1302	304	701	0.000133	0.0133	0.90029
203	1501	801	1418	0.000133	0.0133	0.900423
203	1502	1202	1201	0.000133	0.0133	0.900556
203	1502	403	405	0.000133	0.0133	0.900689
203	1502	801	1207	0.000133	0.0133	0.900822
203	1502	801	407	0.000133	0.0133	0.900955
203	1512	403	1502	0.000133	0.0133	0.901088
203	1512	702	1212	0.000133	0.0133	0.901221
203	1525	403	1101	0.000133	0.0133	0.901354
203	1525	403	1405	0.000133	0.0133	0.901487
203	1525	403	1602	0.000133	0.0133	0.90162
203	1527	401	901	0.000133	0.0133	0.901753
203	1546	756	1501	0.000133	0.0133	0.901886
203	1801	704	405	0.000133	0.0133	0.902019
203	2704	1202	1501	0.000133	0.0133	0.902152
203	2704	1202	405	0.000133	0.0133	0.902285
203	2706	401	701	0.000133	0.0133	0.902418
203	2706	403	1202	0.000133	0.0133	0.902551
203	2706	702	1401	0.000133	0.0133	0.902684
203	3802	701	803	0.000133	0.0133	0.902817
203	3802	702	1002	0.000133	0.0133	0.90295
203	3802	702	1101	0.000133	0.0133	0.903083
203	3802	702	1405	0.000133	0.0133	0.903216
203	3802	702	1610	0.000133	0.0133	0.903349
203	3901	702	1101	0.000133	0.0133	0.903482
203	3901	702	809	0.000133	0.0133	0.903615
203	3903	702	1202	0.000133	0.0133	0.903748
203	3903	702	405	0.000133	0.0133	0.903881
203	3915	401	701	0.000133	0.0133	0.904014
203	4001	1402	803	0.000133	0.0133	0.904147
203	4001	303	1502	0.000133	0.0133	0.90428
203	4001	309	1202	0.000133	0.0133	0.904413
203	4001	403	1405	0.000133	0.0133	0.904546
203	4001	403	1602	0.000133	0.0133	0.904679
203	4001	406	901	0.000133	0.0133	0.904812
203	4001	702	1301	0.000133	0.0133	0.904945
203	4001	702	1312	0.000133	0.0133	0.905078
203	4001	801	803	0.000133	0.0133	0.905211
203	4002	1502	1202	0.000133	0.0133	0.905344
203	4002	302	1001	0.000133	0.0133	0.905477
203	4006	801	1602	0.000133	0.0133	0.90561
203	4101	701	804	0.000133	0.0133	0.905743
203	4601	102	1106	0.000133	0.0133	0.905876
203	4601	303	1501	0.000133	0.0133	0.906009
203	4601	702	1401	0.000133	0.0133	0.906142
203	4801	801	1501	0.000133	0.0133	0.906275
203	5101	1509	1202	0.000133	0.0133	0.906408
203	5102	1502	1202	0.000133	0.0133	0.906541
203	5201	702	1501	0.000133	0.0133	0.906674
203	5201	702	701	0.000133	0.0133	0.906807
203	5401	102	1201	0.000133	0.0133	0.90694
203	5401	303	1502	0.000133	0.0133	0.907073
203	5401	403	1302	0.000133	0.0133	0.907206
203	5401	702	1401	0.000133	0.0133	0.907339
203	5502	102	1501	0.000133	0.0133	0.907472
203	5502	1203	1101	0.000133	0.0133	0.907605
203	5502	1203	1405	0.000133	0.0133	0.907738
203	5502	1203	1602	0.000133	0.0133	0.907871
203	5502	1203	403	0.000133	0.0133	0.908004
203	5502	403	1301	0.000133	0.0133	0.908137
203	5502	403	403	0.000133	0.0133	0.90827
203	5601	702	1401	0.000133	0.0133	0.908403
203	5602	102	1612	0.000133	0.0133	0.908536
203	5604	102	1407	0.000133	0.0133	0.908669
203	5610	102	1207	0.000133	0.0133	0.908802
203	5701	602	1501	0.000133	0.0133	0.908935
203	5801	403	1302	0.000133	0.0133	0.909068
203	705	304	1001	0.000133	0.0133	0.909201
206	1301	1202	1301	0.000133	0.0133	0.909334
206	1301	403	1501	0.000133	0.0133	0.909467
206	1301	403	901	0.000133	0.0133	0.9096
206	1501	303	1502	0.000133	0.0133	0.909733
206	1502	801	1001	0.000133	0.0133	0.909866
206	1503	702	403	0.000133	0.0133	0.909999
206	1512	303	1201	0.000133	0.0133	0.910132
206	1512	303	405	0.000133	0.0133	0.910265
206	1515	303	803	0.000133	0.0133	0.910398
206	1518	801	403	0.000133	0.0133	0.910531
206	1525	701	1312	0.000133	0.0133	0.910664
206	1525	702	1207	0.000133	0.0133	0.910797
206	1801	701	901	0.000133	0.0133	0.91093
206	1801	704	1202	0.000133	0.0133	0.911063
206	2704	1202	1312	0.000133	0.0133	0.911196
206	2704	1202	1602	0.000133	0.0133	0.911329
206	2704	1502	405	0.000133	0.0133	0.911462
206	2706	304	901	0.000133	0.0133	0.911595
206	2707	1502	1101	0.000133	0.0133	0.911728
206	3501	303	1101	0.000133	0.0133	0.911861
206	3501	304	405	0.000133	0.0133	0.911994
206	3501	401	901	0.000133	0.0133	0.912127
206	3501	702	101	0.000133	0.0133	0.91226
206	3501	702	403	0.000133	0.0133	0.912393
206	3503	401	1301	0.000133	0.0133	0.912526
206	3503	401	701	0.000133	0.0133	0.912659
206	3505	401	1401	0.000133	0.0133	0.912792
206	3802	702	1302	0.000133	0.0133	0.912925
206	3802	702	1360	0.000133	0.0133	0.913058
206	3901	702	1404	0.000133	0.0133	0.913191
206	3901	702	803	0.000133	0.0133	0.913324
206	4001	102	901	0.000133	0.0133	0.913457
206	4001	1525	901	0.000133	0.0133	0.91359
206	4001	303	1101	0.000133	0.0133	0.913723
206	4001	304	1405	0.000133	0.0133	0.913856
206	4001	702	1501	0.000133	0.0133	0.913989
206	4002	303	901	0.000133	0.0133	0.914122
206	4002	304	901	0.000133	0.0133	0.914255
206	4002	702	1405	0.000133	0.0133	0.914388
206	4006	801	403	0.000133	0.0133	0.914521
206	4801	801	301	0.000133	0.0133	0.914654
206	4801	801	403	0.000133	0.0133	0.914787
206	4803	801	701	0.000133	0.0133	0.91492
206	5101	1402	1146	0.000133	0.0133	0.915053
206	5101	1402	1401	0.000133	0.0133	0.915186
206	5101	1402	1403	0.000133	0.0133	0.915319
206	5102	1502	410	0.000133	0.0133	0.915452
206	5201	702	1202	0.000133	0.0133	0.915585
206	5502	102	405	0.000133	0.0133	0.915718
206	5502	102	701	0.000133	0.0133	0.915851
206	5502	1203	1405	0.000133	0.0133	0.915984
206	5502	1203	803	0.000133	0.0133	0.916117
206	5601	702	403	0.000133	0.0133	0.91625
206	5801	302	901	0.000133	0.0133	0.916383
206	5801	303	1602	0.000133	0.0133	0.916516
206	705	1505	1401	0.000133	0.0133	0.916649
206	705	702	403	0.000133	0.0133	0.916782
211	4006	1402	1502	0.000133	0.0133	0.916915
211	4006	1502	1001	0.000133	0.0133	0.917048
211	4403	701	701	0.000133	0.0133	0.917181
211	5101	1402	1501	0.000133	0.0133	0.917314
238	1301	304	1602	0.000133	0.0133	0.917447
2401	3802	702	1502	0.000133	0.0133	0.91758
2402	1301	302	1501	0.000133	0.0133	0.917713
2402	1301	302	403	0.000133	0.0133	0.917846
2402	1301	302	803	0.000133	0.0133	0.917979
2402	1301	303	405	0.000133	0.0133	0.918112
2402	1301	304	1404	0.000133	0.0133	0.918245
2402	1301	406	901	0.000133	0.0133	0.918378
2402	1301	801	1502	0.000133	0.0133	0.918511
2402	1501	303	1405	0.000133	0.0133	0.918644
2402	1501	303	803	0.000133	0.0133	0.918777
2402	1501	401	1405	0.000133	0.0133	0.91891
2402	1501	702	901	0.000133	0.0133	0.919043
2402	1501	801	1405	0.000133	0.0133	0.919176
2402	1502	102	405	0.000133	0.0133	0.919309
2402	1502	102	901	0.000133	0.0133	0.919442
2402	1502	1202	1602	0.000133	0.0133	0.919575
2402	1502	1402	1501	0.000133	0.0133	0.919708
2402	1502	304	1216	0.000133	0.0133	0.919841
2402	1502	401	1202	0.000133	0.0133	0.919974
2402	1505	303	1502	0.000133	0.0133	0.920107
2402	1511	303	1101	0.000133	0.0133	0.92024
2402	1512	1202	1454	0.000133	0.0133	0.920373
2402	1512	304	405	0.000133	0.0133	0.920506
2402	1512	304	701	0.000133	0.0133	0.920639
2402	1513	801	1404	0.000133	0.0133	0.920772
2402	1515	102	901	0.000133	0.0133	0.920905
2402	1518	704	401	0.000133	0.0133	0.921038
2402	1525	1525	1001	0.000133	0.0133	0.921171
2402	1525	403	1201	0.000133	0.0133	0.921304
2402	1525	403	1404	0.000133	0.0133	0.921437
2402	1525	403	1454	0.000133	0.0133	0.92157
2402	1525	801	1405	0.000133	0.0133	0.921703
2402	1641	702	1502	0.000133	0.0133	0.921836
2402	1801	701	1101	0.000133	0.0133	0.921969
2402	1801	701	1502	0.000133	0.0133	0.922102
2402	1801	701	701	0.000133	0.0133	0.922235
2402	1801	704	1207	0.000133	0.0133	0.922368
2402	1801	704	1501	0.000133	0.0133	0.922501
2402	1801	704	1502	0.000133	0.0133	0.922634
2402	1801	704	403	0.000133	0.0133	0.922767
2402	2703	202	701	0.000133	0.0133	0.9229
2402	2704	1202	1502	0.000133	0.0133	0.923033
2402	2704	302	1207	0.000133	0.0133	0.923166
2402	2705	202	401	0.000133	0.0133	0.923299
2402	2706	302	1202	0.000133	0.0133	0.923432
2402	2706	304	1502	0.000133	0.0133	0.923565
2402	2706	401	1101	0.000133	0.0133	0.923698
2402	2706	401	405	0.000133	0.0133	0.923831
2402	2706	403	410	0.000133	0.0133	0.923964
2402	2706	702	1202	0.000133	0.0133	0.924097
2402	3505	401	1404	0.000133	0.0133	0.92423
2402	3802	701	1106	0.000133	0.0133	0.924363
2402	3802	702	1201	0.000133	0.0133	0.924496
2402	3901	702	1602	0.000133	0.0133	0.924629
2402	3905	702	1401	0.000133	0.0133	0.924762
2402	3905	801	1202	0.000133	0.0133	0.924895
2402	3915	1202	1312	0.000133	0.0133	0.925028
2402	4001	1502	1202	0.000133	0.0133	0.925161
2402	4001	304	803	0.000133	0.0133	0.925294
2402	4001	403	1418	0.000133	0.0133	0.925427
2402	4001	406	1401	0.000133	0.0133	0.92556
2402	4001	602	1602	0.000133	0.0133	0.925693
2402	4001	702	406	0.000133	0.0133	0.925826
2402	4001	801	405	0.000133	0.0133	0.925959
2402	4002	303	1201	0.000133	0.0133	0.926092
2402	4002	303	1501	0.000133	0.0133	0.926225
2402	4002	303	1502	0.000133	0.0133	0.926358
2402	4002	304	1501	0.000133	0.0133	0.926491
2402	4006	1505	901	0.000133	0.0133	0.926624
2402	4006	304	1501	0.000133	0.0133	0.926757
2402	4403	701	703	0.000133	0.0133	0.92689
2402	4601	102	1201	0.000133	0.0133	0.927023
2402	4601	102	1307	0.000133	0.0133	0.927156
2402	4601	102	1404	0.000133	0.0133	0.927289
2402	4601	102	1610	0.000133	0.0133	0.927422
2402	4601	303	901	0.000133	0.0133	0.927555
2402	4601	304	407	0.000133	0.0133	0.927688
2402	4601	702	1202	0.000133	0.0133	0.927821
2402	4606	801	901	0.000133	0.0133	0.927954
2402	4801	801	1312	0.000133	0.0133	0.928087
2402	4803	403	1101	0.000133	0.0133	0.92822
2402	5101	1402	1401	0.000133	0.0133	0.928353
2402	5101	1502	1401	0.000133	0.0133	0.928486
2402	5101	1502	407	0.000133	0.0133	0.928619
2402	5101	1502	701	0.000133	0.0133	0.928752
2402	5101	401	1202	0.000133	0.0133	0.928885
2402	5101	801	901	0.000133	0.0133	0.929018
2402	5102	1402	1501	0.000133	0.0133	0.929151
2402	5201	1202	1101	0.000133	0.0133	0.929284
2402	5201	1202	1404	0.000133	0.0133	0.929417
2402	5201	1202	803	0.000133	0.0133	0.92955
2402	5201	702	1410	0.000133	0.0133	0.929683
2402	5401	102	1001	0.000133	0.0133	0.929816
2402	5401	102	1401	0.000133	0.0133	0.929949
2402	5401	102	1404	0.000133	0.0133	0.930082
2402	5401	304	803	0.000133	0.0133	0.930215
2402	5401	702	1101	0.000133	0.0133	0.930348
2402	5401	801	405	0.000133	0.0133	0.930481
2402	5501	102	1001	0.000133	0.0133	0.930614
2402	5501	102	1101	0.000133	0.0133	0.930747
2402	5501	102	301	0.000133	0.0133	0.93088
2402	5502	102	1106	0.000133	0.0133	0.931013
2402	5502	102	1201	0.000133	0.0133	0.931146
2402	5502	102	405	0.000133	0.0133	0.931279
2402	5502	1203	1101	0.000133	0.0133	0.931412
2402	5502	1502	1602	0.000133	0.0133	0.931545
2402	5502	303	403	0.000133	0.0133	0.931678
2402	5502	403	901	0.000133	0.0133	0.931811
2402	5601	102	1101	0.000133	0.0133	0.931944
2402	5601	102	1405	0.000133	0.0133	0.932077
2402	5601	102	1502	0.000133	0.0133	0.93221
2402	5601	1202	1101	0.000133	0.0133	0.932343
2402	5602	102	1501	0.000133	0.0133	0.932476
2402	5602	406	1502	0.000133	0.0133	0.932609
2402	5604	702	1001	0.000133	0.0133	0.932742
2402	5701	102	701	0.000133	0.0133	0.932875
2402	5701	304	701	0.000133	0.0133	0.933008
2402	5701	403	403	0.000133	0.0133	0.933141
2402	6701	702	1602	0.000133	0.0133	0.933274
2402	702	702	1405	0.000133	0.0133	0.933407
2402	702	702	1502	0.000133	0.0133	0.93354
2402	705	403	803	0.000133	0.0133	0.933673
2402	705	406	1401	0.000133	0.0133	0.933806
2403	1301	303	1202	0.000133	0.0133	0.933939
2403	1301	304	1502	0.000133	0.0133	0.934072
2403	1301	304	405	0.000133	0.0133	0.934205
2403	1501	303	1207	0.000133	0.0133	0.934338
2403	1502	801	405	0.000133	0.0133	0.934471
2403	1512	303	1201	0.000133	0.0133	0.934604
2403	1512	303	1502	0.000133	0.0133	0.934737
2403	1512	303	301	0.000133	0.0133	0.93487
2403	1525	402	1502	0.000133	0.0133	0.935003
2403	1525	403	301	0.000133	0.0133	0.935136
2403	1802	704	1101	0.000133	0.0133	0.935269
2403	1808	704	1502	0.000133	0.0133	0.935402
2403	2704	1202	1501	0.000133	0.0133	0.935535
2403	3505	404	1202	0.000133	0.0133	0.935668
2403	3701	602	1001	0.000133	0.0133	0.935801
2403	3901	702	1101	0.000133	0.0133	0.935934
2403	3903	702	405	0.000133	0.0133	0.936067
2403	4001	1505	1216	0.000133	0.0133	0.9362
2403	4601	303	901	0.000133	0.0133	0.936333
2403	4801	702	1602	0.000133	0.0133	0.936466
2403	5101	1402	1602	0.000133	0.0133	0.936599
2403	5102	1502	1502	0.000133	0.0133	0.936732
2403	512	303	1202	0.000133	0.0133	0.936865
2403	5201	1202	403	0.000133	0.0133	0.936998
2403	5201	702	1410	0.000133	0.0133	0.937131
2403	5401	102	301	0.000133	0.0133	0.937264
2403	5401	702	405	0.000133	0.0133	0.937397
2403	5502	403	1104	0.000133	0.0133	0.93753
2403	705	702	1501	0.000133	0.0133	0.937663
2405	5603	102	1201	0.000133	0.0133	0.937796
2407	1301	302	1401	0.000133	0.0133	0.937929
2407	1301	702	1405	0.000133	0.0133	0.938062
2407	1512	303	1201	0.000133	0.0133	0.938195
2407	2704	1202	1401	0.000133	0.0133	0.938328
2407	2706	401	1202	0.000133	0.0133	0.938461
2407	3501	401	1202	0.000133	0.0133	0.938594
2407	3505	1203	1207	0.000133	0.0133	0.938727
2407	3505	401	701	0.000133	0.0133	0.93886
2407	3558	401	1202	0.000133	0.0133	0.938993
2407	3901	1203	1502	0.000133	0.0133	0.939126
2407	3905	801	1401	0.000133	0.0133	0.939259
2407	4002	304	405	0.000133	0.0133	0.939392
2407	4006	702	803	0.000133	0.0133	0.939525
2407	4601	401	1001	0.000133	0.0133	0.939658
2407	5001	602	901	0.000133	0.0133	0.939791
2407	5101	1402	301	0.000133	0.0133	0.939924
2407	5102	1402	901	0.000133	0.0133	0.940057
2407	702	702	403	0.000133	0.0133	0.94019
2407	705	702	1502	0.000133	0.0133	0.940323
2410	1501	801	403	0.000133	0.0133	0.940456
2410	1502	801	1501	0.000133	0.0133	0.940589
2410	1511	303	1201	0.000133	0.0133	0.940722
2410	1802	704	1101	0.000133	0.0133	0.940855
2410	1802	704	1401	0.000133	0.0133	0.940988
2410	3802	702	1612	0.000133	0.0133	0.941121
2410	4009	302	1404	0.000133	0.0133	0.941254
2410	4801	801	1202	0.000133	0.0133	0.941387
2410	5101	1504	1202	0.000133	0.0133	0.94152
2410	5801	302	301	0.000133	0.0133	0.941653
2410	701	401	1001	0.000133	0.0133	0.941786
2417	3505	401	1202	0.000133	0.0133	0.941919
2443	2704	1202	1202	0.000133	0.0133	0.942052
2601	1301	303	1312	0.000133	0.0133	0.942185
2601	1301	702	1101	0.000133	0.0133	0.942318
2601	1501	303	1418	0.000133	0.0133	0.942451
2601	1501	702	1312	0.000133	0.0133	0.942584
2601	1502	302	1202	0.000133	0.0133	0.942717
2601	1511	303	405	0.000133	0.0133	0.94285
2601	1511	303	701	0.000133	0.0133	0.942983
2601	1512	303	1302	0.000133	0.0133	0.943116
2601	1512	702	1202	0.000133	0.0133	0.943249
2601	1525	1202	1602	0.000133	0.0133	0.943382
2601	1525	403	1106	0.000133	0.0133	0.943515
2601	1525	801	1202	0.000133	0.0133	0.943648
2601	3501	303	403	0.000133	0.0133	0.943781
2601	3501	304	1201	0.000133	0.0133	0.943914
2601	3505	401	1106	0.000133	0.0133	0.944047
2601	3802	102	410	0.000133	0.0133	0.94418
2601	3802	702	1001	0.000133	0.0133	0.944313
2601	3802	702	1312	0.000133	0.0133	0.944446
2601	3802	702	1405	0.000133	0.0133	0.944579
2601	3802	702	1418	0.000133	0.0133	0.944712
2601	3802	704	1501	0.000133	0.0133	0.944845
2601	3915	1502	1202	0.000133	0.0133	0.944978
2601	4001	102	803	0.000133	0.0133	0.945111
2601	4601	702	901	0.000133	0.0133	0.945244
2601	4601	801	1106	0.000133	0.0133	0.945377
2601	4601	801	1501	0.000133	0.0133	0.94551
2601	4801	1502	803	0.000133	0.0133	0.945643
2601	4801	801	1202	0.000133	0.0133	0.945776
2601	4803	801	1202	0.000133	0.0133	0.945909
2601	5101	1402	1404	0.000133	0.0133	0.946042
2601	5401	702	405	0.000133	0.0133	0.946175
2601	5502	1203	901	0.000133	0.0133	0.946308
2601	5801	302	1301	0.000133	0.0133	0.946441
2601	702	702	1502	0.000133	0.0133	0.946574
2601	801	702	1404	0.000133	0.0133	0.946707
2601	801	702	301	0.000133	0.0133	0.94684
2901	1301	1505	901	0.000133	0.0133	0.946973
2901	1502	1203	1202	0.000133	0.0133	0.947106
2901	1502	403	405	0.000133	0.0133	0.947239
2901	1502	801	102	0.000133	0.0133	0.947372
2901	1502	801	406	0.000133	0.0133	0.947505
2901	1521	403	1502	0.000133	0.0133	0.947638
2901	1525	403	1312	0.000133	0.0133	0.947771
2901	1525	403	1602	0.000133	0.0133	0.947904
2901	1802	704	1202	0.000133	0.0133	0.948037
2901	2505	401	1202	0.000133	0.0133	0.94817
2901	2706	702	803	0.000133	0.0133	0.948303
2901	3901	702	801	0.000133	0.0133	0.948436
2901	4001	702	1405	0.000133	0.0133	0.948569
2901	4006	1505	803	0.000133	0.0133	0.948702
2901	4403	701	1202	0.000133	0.0133	0.948835
2901	4601	102	1502	0.000133	0.0133	0.948968
2901	4801	1505	1202	0.000133	0.0133	0.949101
2901	4803	801	405	0.000133	0.0133	0.949234
2901	5101	1502	901	0.000133	0.0133	0.949367
2901	5102	1502	1307	0.000133	0.0133	0.9495
2901	5502	1203	1602	0.000133	0.0133	0.949633
2901	5602	102	405	0.000133	0.0133	0.949766
2901	5701	602	1501	0.000133	0.0133	0.949899
2901	5701	602	701	0.000133	0.0133	0.950032
2901	702	1502	1312	0.000133	0.0133	0.950165
2901	702	702	1201	0.000133	0.0133	0.950298
2901	702	702	301	0.000133	0.0133	0.950431
2901	705	1214	1202	0.000133	0.0133	0.950564
2901	705	1502	1001	0.000133	0.0133	0.950697
2901	705	1502	1502	0.000133	0.0133	0.95083
2901	705	1503	1001	0.000133	0.0133	0.950963
2901	705	304	1001	0.000133	0.0133	0.951096
2901	705	401	1001	0.000133	0.0133	0.951229
2901	705	403	1001	0.000133	0.0133	0.951362
2901	705	702	1535	0.000133	0.0133	0.951495
2902	4403	1601	701	0.000133	0.0133	0.951628
2902	801	702	406	0.000133	0.0133	0.951761
2903	705	1505	1001	0.000133	0.0133	0.951894
3001	1301	602	701	0.000133	0.0133	0.952027
3001	1302	602	1001	0.000133	0.0133	0.95216
3001	1302	602	403	0.000133	0.0133	0.952293
3001	1302	602	405	0.000133	0.0133	0.952426
3001	1302	602	703	0.000133	0.0133	0.952559
3001	1510	303	1302	0.000133	0.0133	0.952692
3001	1510	304	1202	0.000133	0.0133	0.952825
3001	1510	304	1302	0.000133	0.0133	0.952958
3001	3802	702	1312	0.000133	0.0133	0.953091
3001	3901	801	1202	0.000133	0.0133	0.953224
3001	4403	701	1202	0.000133	0.0133	0.953357
3001	5001	602	1410	0.000133	0.0133	0.95349
3001	5801	301	301	0.000133	0.0133	0.953623
3001	701	702	1401	0.000133	0.0133	0.953756
301	1502	1202	1312	0.000133	0.0133	0.953889
301	1502	401	1203	0.000133	0.0133	0.954022
301	1502	801	1405	0.000133	0.0133	0.954155
301	1507	401	1202	0.000133	0.0133	0.954288
301	1512	303	1202	0.000133	0.0133	0.954421
301	2705	202	1404	0.000133	0.0133	0.954554
301	3503	1203	1202	0.000133	0.0133	0.954687
301	3503	1602	1101	0.000133	0.0133	0.95482
301	3505	401	1502	0.000133	0.0133	0.954953
301	3901	702	1106	0.000133	0.0133	0.955086
301	4402	501	1602	0.000133	0.0133	0.955219
301	4403	501	1301	0.000133	0.0133	0.955352
301	4403	701	701	0.000133	0.0133	0.955485
301	4803	801	405	0.000133	0.0133	0.955618
301	5101	1402	803	0.000133	0.0133	0.955751
301	5101	1509	1202	0.000133	0.0133	0.955884
301	5401	102	901	0.000133	0.0133	0.956017
301	5502	1202	403	0.000133	0.0133	0.95615
301	5801	302	301	0.000133	0.0133	0.956283
301	702	1505	1502	0.000133	0.0133	0.956416
301	705	1505	803	0.000133	0.0133	0.956549
302	801	702	301	0.000133	0.0133	0.956682
3101	1501	303	1001	0.000133	0.0133	0.956815
3101	1502	304	1202	0.000133	0.0133	0.956948
3101	1518	801	403	0.000133	0.0133	0.957081
3101	1518	801	802	0.000133	0.0133	0.957214
3101	1525	702	1104	0.000133	0.0133	0.957347
3101	2704	1502	1501	0.000133	0.0133	0.95748
3101	3501	303	1404	0.000133	0.0133	0.957613
3101	3501	401	1502	0.000133	0.0133	0.957746
3101	3503	105	1301	0.000133	0.0133	0.957879
3101	3505	401	301	0.000133	0.0133	0.958012
3101	3511	401	405	0.000133	0.0133	0.958145
3101	4001	1202	1202	0.000133	0.0133	0.958278
3101	4001	304	301	0.000133	0.0133	0.958411
3101	4001	401	1502	0.000133	0.0133	0.958544
3101	4002	304	1101	0.000133	0.0133	0.958677
3101	4002	304	803	0.000133	0.0133	0.95881
3101	4006	1502	901	0.000133	0.0133	0.958943
3101	4403	701	701	0.000133	0.0133	0.959076
3101	4601	801	803	0.000133	0.0133	0.959209
3101	4602	102	1401	0.000133	0.0133	0.959342
3101	5101	1402	1202	0.000133	0.0133	0.959475
3101	5101	1402	1301	0.000133	0.0133	0.959608
3101	5101	1402	1407	0.000133	0.0133	0.959741
3101	5101	1402	901	0.000133	0.0133	0.959874
3101	5101	1502	1312	0.000133	0.0133	0.960007
3101	5104	1402	1201	0.000133	0.0133	0.96014
3101	5401	102	1201	0.000133	0.0133	0.960273
3101	5401	102	1312	0.000133	0.0133	0.960406
3101	5401	102	1405	0.000133	0.0133	0.960539
3101	5502	102	1202	0.000133	0.0133	0.960672
3101	5601	102	403	0.000133	0.0133	0.960805
3201	2705	202	101	0.000133	0.0133	0.960938
3201	3503	1203	401	0.000133	0.0133	0.961071
3201	3505	1203	401	0.000133	0.0133	0.961204
3201	4901	701	1302	0.000133	0.0133	0.961337
3201	5107	1402	1001	0.000133	0.0133	0.96147
3201	702	702	701	0.000133	0.0133	0.961603
3301	1301	1202	1602	0.000133	0.0133	0.961736
3301	1301	701	701	0.000133	0.0133	0.961869
3301	1501	303	1602	0.000133	0.0133	0.962002
3301	1502	102	1202	0.000133	0.0133	0.962135
3301	1502	801	301	0.000133	0.0133	0.962268
3301	1511	303	1106	0.000133	0.0133	0.962401
3301	1513	801	1404	0.000133	0.0133	0.962534
3301	1513	801	901	0.000133	0.0133	0.962667
3301	1525	403	1502	0.000133	0.0133	0.9628
3301	1525	702	1502	0.000133	0.0133	0.962933
3301	1527	401	1202	0.000133	0.0133	0.963066
3301	1801	704	1101	0.000133	0.0133	0.963199
3301	1801	704	406	0.000133	0.0133	0.963332
3301	2703	202	301	0.000133	0.0133	0.963465
3301	2703	301	301	0.000133	0.0133	0.963598
3301	2704	304	1501	0.000133	0.0133	0.963731
3301	3501	401	901	0.000133	0.0133	0.963864
3301	3503	1203	1301	0.000133	0.0133	0.963997
3301	3503	1602	1502	0.000133	0.0133	0.96413
3301	3503	401	1401	0.000133	0.0133	0.964263
3301	3505	401	901	0.000133	0.0133	0.964396
3301	3532	401	1405	0.000133	0.0133	0.964529
3301	3802	302	1502	0.000133	0.0133	0.964662
3301	3802	702	405	0.000133	0.0133	0.964795
3301	4001	401	1202	0.000133	0.0133	0.964928
3301	4002	303	901	0.000133	0.0133	0.965061
3301	4006	1502	1216	0.000133	0.0133	0.965194
3301	4006	1502	1501	0.000133	0.0133	0.965327
3301	4006	302	701	0.000133	0.0133	0.96546
3301	4403	701	101	0.000133	0.0133	0.965593
3301	4403	701	404	0.000133	0.0133	0.965726
3301	4403	701	803	0.000133	0.0133	0.965859
3301	4601	102	403	0.000133	0.0133	0.965992
3301	4602	102	901	0.000133	0.0133	0.966125
3301	4803	801	1101	0.000133	0.0133	0.966258
3301	4803	801	803	0.000133	0.0133	0.966391
3301	5101	1402	408	0.000133	0.0133	0.966524
3301	5101	1402	901	0.000133	0.0133	0.966657
3301	5101	1502	701	0.000133	0.0133	0.96679
3301	5101	1509	1202	0.000133	0.0133	0.966923
3301	5401	302	1602	0.000133	0.0133	0.967056
3301	5501	303	405	0.000133	0.0133	0.967189
3301	5502	102	1202	0.000133	0.0133	0.967322
3301	5502	1203	1202	0.000133	0.0133	0.967455
3301	5601	1202	1202	0.000133	0.0133	0.967588
3301	5801	1402	301	0.000133	0.0133	0.967721
3301	5801	301	1202	0.000133	0.0133	0.967854
3301	5801	301	301	0.000133	0.0133	0.967987
3301	5801	302	102	0.000133	0.0133	0.96812
3301	5801	302	1312	0.000133	0.0133	0.968253
3301	5801	302	307	0.000133	0.0133	0.968386
3301	5801	302	323	0.000133	0.0133	0.968519
3301	5802	302	1001	0.000133	0.0133	0.968652
3301	5803	302	301	0.000133	0.0133	0.968785
3301	5816	302	1302	0.000133	0.0133	0.968918
3301	702	1505	1001	0.000133	0.0133	0.969051
3301	702	702	1501	0.000133	0.0133	0.969184
3301	702	702	803	0.000133	0.0133	0.969317
3301	705	702	1001	0.000133	0.0133	0.96945
3303	1301	302	1312	0.000133	0.0133	0.969583
3303	1301	308	802	0.000133	0.0133	0.969716
3303	1501	1202	901	0.000133	0.0133	0.969849
3303	1501	303	1106	0.000133	0.0133	0.969982
3303	1502	304	803	0.000133	0.0133	0.970115
3303	1502	701	1202	0.000133	0.0133	0.970248
3303	1502	801	410	0.000133	0.0133	0.970381
3303	1525	403	803	0.000133	0.0133	0.970514
3303	1801	704	1502	0.000133	0.0133	0.970647
3303	2705	202	301	0.000133	0.0133	0.97078
3303	2705	202	408	0.000133	0.0133	0.970913
3303	3503	1203	1301	0.000133	0.0133	0.971046
3303	3503	1203	1401	0.000133	0.0133	0.971179
3303	3503	1602	803	0.000133	0.0133	0.971312
3303	3503	401	1001	0.000133	0.0133	0.971445
3303	3503	401	1401	0.000133	0.0133	0.971578
3303	3503	401	1404	0.000133	0.0133	0.971711
3303	3701	302	1001	0.000133	0.0133	0.971844
3303	3802	302	1502	0.000133	0.0133	0.971977
3303	3802	702	1104	0.000133	0.0133	0.97211
3303	3901	801	1202	0.000133	0.0133	0.972243
3303	3909	702	1312	0.000133	0.0133	0.972376
3303	4001	304	1501	0.000133	0.0133	0.972509
3303	4001	304	403	0.000133	0.0133	0.972642
3303	4001	401	403	0.000133	0.0133	0.972775
3303	4001	406	1502	0.000133	0.0133	0.972908
3303	4001	702	405	0.000133	0.0133	0.973041
3303	4001	702	410	0.000133	0.0133	0.973174
3303	4002	1502	1404	0.000133	0.0133	0.973307
3303	4002	1502	403	0.000133	0.0133	0.97344
3303	4006	1502	1501	0.000133	0.0133	0.973573
3303	4403	1403	1302	0.000133	0.0133	0.973706
3303	4403	302	701	0.000133	0.0133	0.973839
3303	4403	701	1602	0.000133	0.0133	0.973972
3303	4403	701	403	0.000133	0.0133	0.974105
3303	4403	701	703	0.000133	0.0133	0.974238
3303	4601	101	1401	0.000133	0.0133	0.974371
3303	4601	102	1405	0.000133	0.0133	0.974504
3303	4601	302	1401	0.000133	0.0133	0.974637
3303	4601	303	901	0.000133	0.0133	0.97477
3303	5101	702	1401	0.000133	0.0133	0.974903
3303	5102	1512	1405	0.000133	0.0133	0.975036
3303	5107	1402	1101	0.000133	0.0133	0.975169
3303	5201	1202	1502	0.000133	0.0133	0.975302
3303	5201	1202	403	0.000133	0.0133	0.975435
3303	5401	102	1502	0.000133	0.0133	0.975568
3303	5501	102	1101	0.000133	0.0133	0.975701
3303	5502	1502	1202	0.000133	0.0133	0.975834
3303	5601	102	1312	0.000133	0.0133	0.975967
3303	5601	102	403	0.000133	0.0133	0.9761
3303	5604	102	1502	0.000133	0.0133	0.976233
3303	5801	302	101	0.000133	0.0133	0.976366
3303	5801	302	1104	0.000133	0.0133	0.976499
3303	5801	302	302	0.000133	0.0133	0.976632
3303	5801	302	404	0.000133	0.0133	0.976765
3303	705	1502	1001	0.000133	0.0133	0.976898
3303	705	702	901	0.000133	0.0133	0.977031
3401	1301	702	1001	0.000133	0.0133	0.977164
3401	1502	801	1312	0.000133	0.0133	0.977297
3401	1502	801	901	0.000133	0.0133	0.97743
3401	1512	303	1001	0.000133	0.0133	0.977563
3401	1512	303	405	0.000133	0.0133	0.977696
3401	1525	401	803	0.000133	0.0133	0.977829
3401	1801	704	410	0.000133	0.0133	0.977962
3401	4001	702	1202	0.000133	0.0133	0.978095
3401	5101	401	1202	0.000133	0.0133	0.978228
3401	5101	401	1207	0.000133	0.0133	0.978361
3401	5106	1402	1502	0.000133	0.0133	0.978494
3401	5601	702	403	0.000133	0.0133	0.978627
3401	5701	642	405	0.000133	0.0133	0.97876
6801	1301	302	1101	0.000133	0.0133	0.978893
6801	1518	704	901	0.000133	0.0133	0.979026
6801	1525	403	1101	0.000133	0.0133	0.979159
6801	1801	701	901	0.000133	0.0133	0.979292
6801	3503	401	1101	0.000133	0.0133	0.979425
6801	4001	304	1301	0.000133	0.0133	0.979558
6801	4403	701	403	0.000133	0.0133	0.979691
6801	4601	102	901	0.000133	0.0133	0.979824
6801	4601	1202	305	0.000133	0.0133	0.979957
6801	5101	1602	1001	0.000133	0.0133	0.98009
6801	5201	1202	1506	0.000133	0.0133	0.980223
6801	801	701	901	0.000133	0.0133	0.980356
6801	801	702	1202	0.000133	0.0133	0.980489
6802	5001	602	301	0.000133	0.0133	0.980622
7401	1801	704	1502	0.000133	0.0133	0.980755
7401	2704	1202	802	0.000133	0.0133	0.980888
7401	3802	1402	1602	0.000133	0.0133	0.981021
7401	3802	702	1312	0.000133	0.0133	0.981154
7401	5501	303	101	0.000133	0.0133	0.981287
7401	5801	302	301	0.000133	0.0133	0.98142
7405	1301	304	1501	0.000133	0.0133	0.981553
7405	1502	801	1202	0.000133	0.0133	0.981686
7405	2704	1202	1602	0.000133	0.0133	0.981819
7405	3802	702	1502	0.000133	0.0133	0.981952
7405	3901	702	901	0.000133	0.0133	0.982085
7405	5101	1402	901	0.000133	0.0133	0.982218
101	2706	304	901	0.000132	0.0132	0.98235
1101	1501	102	1101	0.000132	0.0132	0.982482
1101	1525	403	301	0.000132	0.0132	0.982614
1101	2706	304	301	0.000132	0.0132	0.982746
2402	4006	801	803	0.000132	0.0132	0.982878
2901	4006	801	803	0.000132	0.0132	0.98301
2901	5102	1502	403	0.000132	0.0132	0.983142
201	1502	801	404	0.000131	0.0131	0.983273
201	4601	102	802	0.000131	0.0131	0.983404
203	4601	702	901	0.000131	0.0131	0.983535
203	5502	1203	1201	0.000131	0.0131	0.983666
206	1525	403	1401	0.000131	0.0131	0.983797
206	4001	302	405	0.000131	0.0131	0.983928
206	5801	302	1404	0.000131	0.0131	0.984059
2403	3505	401	1401	0.000131	0.0131	0.98419
2901	5102	1502	1501	0.000131	0.0131	0.984321
3101	5102	1502	1502	0.000131	0.0131	0.984452
3303	1302	602	701	0.000131	0.0131	0.984583
3401	5801	302	301	0.000131	0.0131	0.984714
101	1525	403	701	0.00013	0.013	0.984844
1101	2704	801	901	0.00013	0.013	0.984974
1101	5602	102	405	0.00013	0.013	0.985104
1102	4001	304	1501	0.00013	0.013	0.985234
201	2704	1202	1405	0.00013	0.013	0.985364
203	1525	403	901	0.00013	0.013	0.985494
203	5502	1203	1502	0.00013	0.013	0.985624
2402	2704	1202	403	0.00013	0.013	0.985754
2402	4001	401	403	0.00013	0.013	0.985884
3101	1502	801	1407	0.00013	0.013	0.986014
1101	3802	702	1612	0.000129	0.0129	0.986143
1104	4002	304	403	0.000129	0.0129	0.986272
2403	5801	302	301	0.000129	0.0129	0.986401
3101	1501	303	405	0.000129	0.0129	0.98653
3303	4601	801	901	0.000129	0.0129	0.986659
3303	5001	602	701	0.000129	0.0129	0.986788
203	1512	303	301	0.000128	0.0128	0.986916
206	4001	304	405	0.000128	0.0128	0.987044
2403	1525	403	901	0.000128	0.0128	0.987172
3101	4601	102	1312	0.000128	0.0128	0.9873
3303	1525	702	701	0.000128	0.0128	0.987428
2402	4001	401	405	0.000127	0.0127	0.987555
3001	1301	304	1202	0.000127	0.0127	0.987682
3303	3503	401	1301	0.000127	0.0127	0.987809
101	5701	602	1404	0.000126	0.0126	0.987935
1101	5801	302	1502	0.000126	0.0126	0.988061
1102	2704	1202	405	0.000126	0.0126	0.988187
1101	5401	102	1201	0.000125	0.0125	0.988312
201	1301	304	1302	0.000125	0.0125	0.988437
2402	4002	702	1202	0.000125	0.0125	0.988562
2402	705	1505	1001	0.000125	0.0125	0.988687
2601	1501	401	406	0.000125	0.0125	0.988812
1102	2704	1202	406	0.000124	0.0124	0.988936
203	5401	102	403	0.000124	0.0124	0.98906
3303	1801	704	1404	0.000124	0.0124	0.989184
1101	5201	702	1404	0.000123	0.0123	0.989307
2402	2704	702	803	0.000123	0.0123	0.98943
3101	4001	304	1501	0.000123	0.0123	0.989553
3303	1301	406	1202	0.000123	0.0123	0.989676
206	3802	702	1401	0.000122	0.0122	0.989798
2402	1301	304	406	0.000122	0.0122	0.98992
2403	3915	401	1312	0.000122	0.0122	0.990042
2601	1512	303	1202	0.000122	0.0122	0.990164
2601	4001	304	405	0.000122	0.0122	0.990286
201	5201	1202	1502	0.000121	0.0121	0.990407
3101	1502	801	1405	0.000121	0.0121	0.990528
3303	5801	302	1404	0.000121	0.0121	0.990649
301	4801	803	405	0.00012	0.012	0.990769
201	3901	702	1101	0.000119	0.0119	0.990888
2601	1502	801	403	0.000118	0.0118	0.991006
1101	4001	304	901	0.000117	0.0117	0.991123
2402	5502	102	701	0.000117	0.0117	0.99124
2601	4403	701	701	0.000117	0.0117	0.991357
1101	705	702	901	0.000116	0.0116	0.991473
3401	3802	702	1202	0.000116	0.0116	0.991589
3303	1525	702	1501	0.000115	0.0115	0.991704
2601	3802	702	803	0.000114	0.0114	0.991818
3001	1301	304	1501	0.000113	0.0113	0.991931
3101	1501	303	1501	0.000113	0.0113	0.992044
3303	1512	303	803	0.000113	0.0113	0.992157
1101	3802	702	701	0.000112	0.0112	0.992269
3301	4001	304	1501	0.000112	0.0112	0.992381
1102	4001	403	1312	0.000111	0.0111	0.992492
1102	5502	1203	1405	0.000111	0.0111	0.992603
3001	4001	702	803	0.000111	0.0111	0.992714
1102	1502	1202	405	0.00011	0.011	0.992824
203	4001	702	1201	0.00011	0.011	0.992934
2901	4001	304	1207	0.00011	0.011	0.993044
2403	3802	702	1602	0.000109	0.0109	0.993153
2403	3802	702	1202	0.000108	0.0108	0.993261
2601	1525	403	1202	0.000108	0.0108	0.993369
2901	3802	702	1602	0.000108	0.0108	0.993477
3301	2704	1202	1202	0.000108	0.0108	0.993585
[truncated: 90 more rows]

## Sheet: A-B-C
		A-B-C combination set
Locus A	Locus B	Locus C	freq	freq (%)	Cumulative freq
1101	1502	801	0.075662	7.5662	0.075662
201	4601	102	0.05876	5.876	0.134422
2901	705	1505	0.052728	5.2728	0.18715
3303	5801	302	0.045906	4.5906	0.233056
1101	3802	702	0.028037	2.8037	0.261093
101	5701	602	0.02072	2.072	0.281813
1101	4601	102	0.016437	1.6437	0.29825
203	3802	702	0.014762	1.4762	0.313012
2407	3505	401	0.012716	1.2716	0.325728
1101	1525	403	0.010848	1.0848	0.336576
1101	5401	102	0.010712	1.0712	0.347288
203	1502	801	0.010515	1.0515	0.357803
2601	3802	702	0.010502	1.0502	0.368305
206	1525	702	0.009721	0.9721	0.378026
3301	4403	701	0.009191	0.9191	0.387217
2402	4601	102	0.008126	0.8126	0.395343
2402	3802	702	0.007527	0.7527	0.40287
2402	1301	304	0.007525	0.7525	0.410395
2402	3505	401	0.006648	0.6648	0.417043
2901	1502	801	0.006412	0.6412	0.423455
2402	5401	102	0.006321	0.6321	0.429776
1101	1512	303	0.006238	0.6238	0.436014
203	1525	403	0.005586	0.5586	0.4416
1101	5101	1402	0.005517	0.5517	0.447117
3101	5102	1502	0.005408	0.5408	0.452525
206	1502	801	0.005252	0.5252	0.457777
2402	1525	403	0.004815	0.4815	0.462592
3001	1302	602	0.004656	0.4656	0.467248
201	1502	801	0.004577	0.4577	0.471825
206	1525	403	0.004479	0.4479	0.476304
203	1801	704	0.004046	0.4046	0.48035
2402	4001	702	0.003967	0.3967	0.484317
1102	1502	801	0.003945	0.3945	0.488262
2402	5101	1402	0.003814	0.3814	0.492076
1101	5502	102	0.003809	0.3809	0.495885
203	5502	1203	0.003789	0.3789	0.499674
201	1301	304	0.003599	0.3599	0.503273
1101	3901	702	0.003496	0.3496	0.506769
1101	1525	702	0.003468	0.3468	0.510237
1102	5502	1203	0.003443	0.3443	0.51368
2403	1512	303	0.003397	0.3397	0.517077
2402	702	702	0.003197	0.3197	0.520274
101	3701	602	0.003188	0.3188	0.523462
1101	4001	304	0.003018	0.3018	0.52648
3303	1502	801	0.002949	0.2949	0.529429
2402	4803	801	0.002914	0.2914	0.532343
3001	702	702	0.002906	0.2906	0.535249
1101	705	702	0.002906	0.2906	0.538155
3303	4601	102	0.002878	0.2878	0.541033
1101	5801	302	0.00284	0.284	0.543873
203	1301	304	0.002698	0.2698	0.546571
1101	5102	1502	0.002643	0.2643	0.549214
206	4601	102	0.002641	0.2641	0.551855
1101	2706	304	0.002553	0.2553	0.554408
2410	1802	704	0.002528	0.2528	0.556936
1102	4601	102	0.002519	0.2519	0.559455
2407	1502	801	0.002512	0.2512	0.561967
1101	3505	401	0.002486	0.2486	0.564453
1101	5601	102	0.002458	0.2458	0.566911
201	3901	702	0.002362	0.2362	0.569273
2403	1525	403	0.002351	0.2351	0.571624
1101	1501	401	0.002312	0.2312	0.573936
201	3802	702	0.00229	0.229	0.576226
3301	1502	801	0.002254	0.2254	0.57848
2402	4006	801	0.002203	0.2203	0.580683
1101	1501	303	0.002168	0.2168	0.582851
3101	1502	801	0.002146	0.2146	0.584997
201	4001	702	0.002118	0.2118	0.587115
201	5401	102	0.002106	0.2106	0.589221
1104	5102	1502	0.001996	0.1996	0.591217
206	3802	702	0.001949	0.1949	0.593166
1101	1301	406	0.001908	0.1908	0.595074
203	4001	702	0.001885	0.1885	0.596959
206	5401	102	0.001786	0.1786	0.598745
201	1512	303	0.001753	0.1753	0.600498
2407	3905	801	0.00173	0.173	0.602228
201	1518	801	0.001715	0.1715	0.603943
3401	1512	303	0.001709	0.1709	0.605652
203	5801	302	0.001688	0.1688	0.60734
203	3901	702	0.001687	0.1687	0.609027
1101	5604	102	0.001686	0.1686	0.610713
201	5101	1402	0.001656	0.1656	0.612369
201	5701	602	0.001635	0.1635	0.614004
201	7301	1505	0.001597	0.1597	0.615601
203	4001	304	0.001589	0.1589	0.61719
2402	3901	702	0.001546	0.1546	0.618736
2402	5201	1202	0.001536	0.1536	0.620272
3303	4006	302	0.0015	0.15	0.621772
1101	2704	1202	0.001474	0.1474	0.623246
201	3505	401	0.001465	0.1465	0.624711
2410	3505	401	0.001459	0.1459	0.62617
2407	705	702	0.001438	0.1438	0.627608
1101	5502	1203	0.00143	0.143	0.629038
3301	4006	302	0.001418	0.1418	0.630456
1101	5602	102	0.001412	0.1412	0.631868
201	1525	403	0.001379	0.1379	0.633247
2407	5101	1402	0.001364	0.1364	0.634611
1101	5201	1202	0.001354	0.1354	0.635965
203	1512	303	0.001348	0.1348	0.637313
1101	5701	602	0.001342	0.1342	0.638655
2402	705	702	0.001341	0.1341	0.639996
201	4001	304	0.001336	0.1336	0.641332
301	3801	1203	0.00133	0.133	0.642662
3303	3802	702	0.001326	0.1326	0.643988
1102	4001	702	0.001326	0.1326	0.645314
2407	2706	702	0.001322	0.1322	0.646636
2402	1501	401	0.001309	0.1309	0.647945
203	5102	1502	0.001304	0.1304	0.649249
201	1511	303	0.001287	0.1287	0.650536
206	3501	303	0.001275	0.1275	0.651811
2402	4001	304	0.001261	0.1261	0.653072
203	4001	403	0.00124	0.124	0.654312
206	4006	801	0.001233	0.1233	0.655545
1102	1301	304	0.001229	0.1229	0.656774
203	2704	1202	0.001202	0.1202	0.657976
201	4602	102	0.001197	0.1197	0.659173
2402	2704	1202	0.001169	0.1169	0.660342
2402	2706	702	0.001164	0.1164	0.661506
1101	4403	701	0.001163	0.1163	0.662669
2402	1501	303	0.001155	0.1155	0.663824
1101	705	1505	0.001154	0.1154	0.664978
7405	3802	702	0.001145	0.1145	0.666123
203	5604	102	0.00113	0.113	0.667253
1102	5101	1402	0.001126	0.1126	0.668379
2601	3901	702	0.001102	0.1102	0.669481
7401	3802	702	0.001091	0.1091	0.670572
203	5602	102	0.001086	0.1086	0.671658
2402	5502	102	0.001079	0.1079	0.672737
2402	1801	701	0.001069	0.1069	0.673806
203	1525	702	0.001068	0.1068	0.674874
3303	4001	304	0.001067	0.1067	0.675941
205	5001	602	0.001064	0.1064	0.677005
2403	1802	704	0.001064	0.1064	0.678069
206	3701	602	0.001058	0.1058	0.679127
1101	1301	1202	0.001042	0.1042	0.680169
206	4803	801	0.00103	0.103	0.681199
3301	4601	102	0.001023	0.1023	0.682222
2601	1525	403	0.001005	0.1005	0.683227
1102	4001	304	0.000976	0.0976	0.684203
2902	705	1505	0.00097	0.097	0.685173
201	1501	303	0.000969	0.0969	0.686142
1102	1301	1202	0.000964	0.0964	0.687106
3303	1512	303	0.000952	0.0952	0.688058
1102	1525	702	0.000945	0.0945	0.689003
203	5502	102	0.000938	0.0938	0.689941
1102	3802	702	0.000933	0.0933	0.690874
6801	801	702	0.000931	0.0931	0.691805
301	3503	1203	0.000931	0.0931	0.692736
2402	4801	801	0.000921	0.0921	0.693657
201	705	1505	0.000906	0.0906	0.694563
1101	1801	701	0.000891	0.0891	0.695454
1101	1502	403	0.000875	0.0875	0.696329
1101	1801	704	0.000872	0.0872	0.697201
206	1301	304	0.000862	0.0862	0.698063
1101	4002	304	0.000858	0.0858	0.698921
2403	1501	303	0.000835	0.0835	0.699756
2410	1502	801	0.000833	0.0833	0.700589
201	2704	1202	0.000825	0.0825	0.701414
2402	5502	1203	0.000804	0.0804	0.702218
1101	801	702	0.000798	0.0798	0.703016
3303	1513	801	0.000796	0.0796	0.703812
1102	3505	401	0.000794	0.0794	0.704606
2402	4801	803	0.000793	0.0793	0.705399
3303	5101	1402	0.000786	0.0786	0.706185
2601	1301	304	0.000773	0.0773	0.706958
206	4002	304	0.000765	0.0765	0.707723
201	1525	702	0.000748	0.0748	0.708471
1101	5201	702	0.000739	0.0739	0.70921
201	4001	303	0.000737	0.0737	0.709947
2901	4001	702	0.000731	0.0731	0.710678
1101	1502	702	0.00073	0.073	0.711408
2402	1801	704	0.000723	0.0723	0.712131
206	5801	302	0.000713	0.0713	0.712844
1101	1301	303	0.000693	0.0693	0.713537
201	5502	102	0.000692	0.0692	0.714229
203	5401	102	0.000685	0.0685	0.714914
7401	5101	1402	0.000677	0.0677	0.715591
1101	4801	801	0.000674	0.0674	0.716265
2402	4001	403	0.000671	0.0671	0.716936
2901	702	1505	0.000669	0.0669	0.717605
201	4601	103	0.000665	0.0665	0.71827
1102	1527	401	0.000665	0.0665	0.718935
211	4006	1502	0.000665	0.0665	0.7196
2407	3901	801	0.000665	0.0665	0.720265
302	1302	602	0.000665	0.0665	0.72093
3401	5601	702	0.000664	0.0664	0.721594
3303	705	1505	0.000661	0.0661	0.722255
2402	5701	602	0.000659	0.0659	0.722914
3401	1501	303	0.000657	0.0657	0.723571
101	4601	102	0.000645	0.0645	0.724216
201	5801	302	0.00064	0.064	0.724856
2901	5801	302	0.000634	0.0634	0.72549
1101	5106	1402	0.000633	0.0633	0.726123
1101	1302	304	0.000628	0.0628	0.726751
3303	5701	602	0.00062	0.062	0.727371
2901	4601	102	0.000619	0.0619	0.72799
1101	1301	302	0.000618	0.0618	0.728608
1102	1501	303	0.000617	0.0617	0.729225
2901	1525	403	0.000608	0.0608	0.729833
206	4001	304	0.000598	0.0598	0.730431
301	3503	1602	0.000597	0.0597	0.731028
201	1502	403	0.000592	0.0592	0.73162
1101	3503	401	0.000588	0.0588	0.732208
1102	1512	303	0.000587	0.0587	0.732795
3101	5401	102	0.000585	0.0585	0.73338
2402	1525	702	0.000579	0.0579	0.733959
3303	702	702	0.000579	0.0579	0.734538
2403	3505	401	0.000571	0.0571	0.735109
1101	4001	403	0.000571	0.0571	0.73568
2402	4002	303	0.000571	0.0571	0.736251
1101	1501	702	0.00057	0.057	0.736821
3303	1801	704	0.000565	0.0565	0.737386
201	4002	304	0.000563	0.0563	0.737949
201	4006	801	0.000555	0.0555	0.738504
3101	5101	1402	0.000554	0.0554	0.739058
3301	1801	704	0.000552	0.0552	0.73961
3301	4001	702	0.000537	0.0537	0.740147
3301	702	702	0.000534	0.0534	0.740681
2402	1502	1202	0.000533	0.0533	0.741214
211	5101	1402	0.000532	0.0532	0.741746
3201	3501	401	0.000532	0.0532	0.742278
6801	702	702	0.000532	0.0532	0.74281
301	3501	401	0.000532	0.0532	0.743342
2402	1502	1402	0.000532	0.0532	0.743874
101	1517	701	0.000532	0.0532	0.744406
301	5201	1202	0.000532	0.0532	0.744938
6801	5201	1202	0.000532	0.0532	0.74547
3303	1525	702	0.000526	0.0526	0.745996
206	1502	702	0.000526	0.0526	0.746522
203	1527	401	0.000524	0.0524	0.747046
1101	2704	801	0.000523	0.0523	0.747569
3303	3503	401	0.000523	0.0523	0.748092
206	2706	304	0.000514	0.0514	0.748606
203	702	702	0.000513	0.0513	0.749119
2601	5201	702	0.000506	0.0506	0.749625
1102	5801	302	0.000504	0.0504	0.750129
2601	705	702	0.000502	0.0502	0.750631
2601	1502	801	0.000502	0.0502	0.751133
3303	3505	401	0.000502	0.0502	0.751635
2403	3802	702	0.000496	0.0496	0.752131
3101	4601	102	0.000493	0.0493	0.752624
3101	1501	303	0.00049	0.049	0.753114
6801	4601	102	0.000489	0.0489	0.753603
2402	5102	1502	0.000484	0.0484	0.754087
206	5101	1402	0.000465	0.0465	0.754552
206	1502	403	0.000464	0.0464	0.755016
1101	4601	801	0.000463	0.0463	0.755479
1101	3501	303	0.000444	0.0444	0.755923
206	705	1505	0.000441	0.0441	0.756364
1102	5601	102	0.000434	0.0434	0.756798
2402	1301	302	0.000433	0.0433	0.757231
3301	4803	801	0.000426	0.0426	0.757657
1101	1301	702	0.00042	0.042	0.758077
3303	2704	1202	0.00042	0.042	0.758497
301	1502	801	0.000417	0.0417	0.758914
101	1502	801	0.000412	0.0412	0.759326
2402	5604	702	0.000411	0.0411	0.759737
3303	1502	302	0.000409	0.0409	0.760146
206	702	702	0.000408	0.0408	0.760554
2601	1501	303	0.000408	0.0408	0.760962
1101	1518	801	0.000406	0.0406	0.761368
201	1525	102	0.000405	0.0405	0.761773
2601	4001	304	0.000405	0.0405	0.762178
2403	1502	801	0.000405	0.0405	0.762583
2601	3501	303	0.000405	0.0405	0.762988
201	1302	602	0.0004	0.04	0.763388
1104	1301	304	0.0004	0.04	0.763788
301	4402	501	0.000399	0.0399	0.764187
1102	1501	1202	0.000399	0.0399	0.764586
6801	5101	1502	0.000399	0.0399	0.764985
2402	5101	1502	0.000399	0.0399	0.765384
1101	3701	701	0.000399	0.0399	0.765783
203	1302	602	0.000399	0.0399	0.766182
301	3503	401	0.000399	0.0399	0.766581
203	4801	304	0.000399	0.0399	0.76698
2402	1801	303	0.000399	0.0399	0.767379
203	5502	403	0.000399	0.0399	0.767778
3301	5802	302	0.000399	0.0399	0.768177
2410	5604	702	0.000399	0.0399	0.768576
3001	5001	602	0.000399	0.0399	0.768975
2403	1301	403	0.000399	0.0399	0.769374
1101	1525	1502	0.000399	0.0399	0.769773
202	4101	1701	0.000399	0.0399	0.770172
201	1501	801	0.000399	0.0399	0.770571
2601	5801	302	0.000398	0.0398	0.770969
2402	4403	701	0.000397	0.0397	0.771366
1102	3901	702	0.000395	0.0395	0.771761
206	5502	102	0.000395	0.0395	0.772156
201	1513	801	0.000391	0.0391	0.772547
1102	4001	403	0.00039	0.039	0.772937
203	4601	702	0.000387	0.0387	0.773324
201	3501	303	0.000387	0.0387	0.773711
2402	5602	702	0.000386	0.0386	0.774097
3101	4001	304	0.000383	0.0383	0.77448
1102	4403	701	0.00038	0.038	0.77486
206	1518	704	0.000378	0.0378	0.775238
2402	5601	102	0.000373	0.0373	0.775611
2407	1525	403	0.000368	0.0368	0.775979
1101	4001	401	0.000367	0.0367	0.776346
3303	1525	403	0.000359	0.0359	0.776705
2601	3505	401	0.000356	0.0356	0.777061
2601	702	702	0.000356	0.0356	0.777417
2402	1511	303	0.000355	0.0355	0.777772
1101	1301	403	0.000349	0.0349	0.778121
203	1301	303	0.000346	0.0346	0.778467
3001	1525	403	0.000339	0.0339	0.778806
2402	4001	401	0.00033	0.033	0.779136
203	5201	1202	0.000323	0.0323	0.779459
2402	4001	303	0.00032	0.032	0.779779
1102	705	1505	0.000319	0.0319	0.780098
2601	4601	102	0.000313	0.0313	0.780411
206	3901	702	0.000311	0.0311	0.780722
2402	1502	102	0.000308	0.0308	0.78103
1104	1502	801	0.000303	0.0303	0.781333
1101	4002	303	0.000299	0.0299	0.781632
1104	4601	102	0.000298	0.0298	0.78193
2407	1301	304	0.000297	0.0297	0.782227
203	4801	801	0.000296	0.0296	0.782523
201	4001	1502	0.000291	0.0291	0.782814
2403	5401	102	0.000291	0.0291	0.783105
2407	702	702	0.00029	0.029	0.783395
2402	3501	303	0.00029	0.029	0.783685
201	2706	304	0.000289	0.0289	0.783974
3001	1502	801	0.000289	0.0289	0.784263
201	5601	102	0.000285	0.0285	0.784548
2402	2706	403	0.000284	0.0284	0.784832
201	4801	801	0.000283	0.0283	0.785115
1101	1301	309	0.000283	0.0283	0.785398
3001	5401	102	0.000283	0.0283	0.785681
2601	1512	303	0.000282	0.0282	0.785963
1101	4001	1202	0.000281	0.0281	0.786244
3303	2706	702	0.000279	0.0279	0.786523
3001	4001	702	0.000277	0.0277	0.7868
2402	3701	602	0.000277	0.0277	0.787077
2601	5701	602	0.000274	0.0274	0.787351
1101	4001	1502	0.000273	0.0273	0.787624
2901	705	1502	0.00027	0.027	0.787894
1101	5502	702	0.00027	0.027	0.788164
1101	2704	304	0.000269	0.0269	0.788433
206	4001	702	0.000268	0.0268	0.788701
206	705	702	0.000268	0.0268	0.788969
101	4803	801	0.000267	0.0267	0.789236
2402	3503	1203	0.000267	0.0267	0.789503
1101	1802	704	0.000266	0.0266	0.789769
2301	4101	701	0.000266	0.0266	0.790035
201	1510	801	0.000266	0.0266	0.790301
3301	5801	301	0.000266	0.0266	0.790567
1101	1535	702	0.000266	0.0266	0.790833
3303	5201	1202	0.000266	0.0266	0.791099
2402	5401	801	0.000266	0.0266	0.791365
2402	3901	801	0.000266	0.0266	0.791631
203	5401	1203	0.000266	0.0266	0.791897
2403	3915	401	0.000266	0.0266	0.792163
203	3903	702	0.000266	0.0266	0.792429
2601	4006	801	0.000266	0.0266	0.792695
203	3906	702	0.000266	0.0266	0.792961
201	705	1202	0.000266	0.0266	0.793227
2402	4602	102	0.000266	0.0266	0.793493
1102	5502	1202	0.000266	0.0266	0.793759
1101	5201	801	0.000266	0.0266	0.794025
2402	2706	401	0.000266	0.0266	0.794291
201	3501	102	0.000266	0.0266	0.794557
201	2706	801	0.000266	0.0266	0.794823
201	1501	1202	0.000266	0.0266	0.795089
6801	2705	202	0.000266	0.0266	0.795355
2402	5502	304	0.000266	0.0266	0.795621
3303	3701	602	0.000266	0.0266	0.795887
1101	2704	702	0.000266	0.0266	0.796153
2901	705	1525	0.000266	0.0266	0.796419
3303	4803	801	0.000266	0.0266	0.796685
1101	4601	304	0.000266	0.0266	0.796951
3201	1301	304	0.000266	0.0266	0.797217
1101	4801	401	0.000266	0.0266	0.797483
1102	4803	801	0.000266	0.0266	0.797749
1103	5201	702	0.000266	0.0266	0.798015
201	1527	102	0.000266	0.0266	0.798281
203	3701	602	0.000266	0.0266	0.798547
206	1511	303	0.000266	0.0266	0.798813
2402	3501	1502	0.000266	0.0266	0.799079
2403	4001	702	0.000266	0.0266	0.799345
2403	5604	702	0.000266	0.0266	0.799611
3001	1510	304	0.000266	0.0266	0.799877
3301	4006	1502	0.000266	0.0266	0.800143
3301	5001	602	0.000266	0.0266	0.800409
3401	5101	401	0.000266	0.0266	0.800675
2601	1511	303	0.000265	0.0265	0.80094
101	2704	1202	0.000265	0.0265	0.801205
1101	5101	1502	0.000265	0.0265	0.80147
3401	3505	401	0.000264	0.0264	0.801734
2403	5201	702	0.000264	0.0264	0.801998
3301	1513	801	0.000264	0.0264	0.802262
3301	3503	1203	0.000264	0.0264	0.802526
3303	5601	102	0.000263	0.0263	0.802789
201	1801	701	0.000262	0.0262	0.803051
3401	5101	1502	0.000262	0.0262	0.803313
301	4801	803	0.000259	0.0259	0.803572
3301	5701	602	0.000259	0.0259	0.803831
2403	5801	302	0.000259	0.0259	0.80409
206	4002	702	0.000259	0.0259	0.804349
2402	1512	304	0.000259	0.0259	0.804608
2601	4403	701	0.000259	0.0259	0.804867
3101	1518	801	0.000259	0.0259	0.805126
101	1525	403	0.000257	0.0257	0.805383
2402	4001	1202	0.000256	0.0256	0.805639
3303	1301	302	0.000256	0.0256	0.805895
1101	702	702	0.000256	0.0256	0.806151
1101	5601	702	0.000256	0.0256	0.806407
3001	2706	304	0.000256	0.0256	0.806663
2402	1501	304	0.000256	0.0256	0.806919
206	1301	403	0.000255	0.0255	0.807174
206	1301	801	0.000254	0.0254	0.807428
206	5601	102	0.000253	0.0253	0.807681
3303	4001	401	0.000252	0.0252	0.807933
2402	1501	102	0.000251	0.0251	0.808184
2402	4002	304	0.000251	0.0251	0.808435
201	5604	102	0.000251	0.0251	0.808686
101	2707	1502	0.000249	0.0249	0.808935
203	1501	303	0.000245	0.0245	0.80918
3101	4002	304	0.000244	0.0244	0.809424
3303	3503	1203	0.000244	0.0244	0.809668
3301	5604	102	0.000243	0.0243	0.809911
101	3802	702	0.000242	0.0242	0.810153
201	3501	401	0.000241	0.0241	0.810394
201	4002	1502	0.000239	0.0239	0.810633
201	4002	303	0.000238	0.0238	0.810871
201	5201	1202	0.000236	0.0236	0.811107
201	4001	401	0.000235	0.0235	0.811342
201	5502	1203	0.000234	0.0234	0.811576
203	1802	704	0.000232	0.0232	0.811808
2402	1302	304	0.000228	0.0228	0.812036
1101	4006	801	0.000223	0.0223	0.812259
2402	1525	303	0.000217	0.0217	0.812476
206	3505	401	0.000215	0.0215	0.812691
3401	3802	702	0.000214	0.0214	0.812905
201	1501	401	0.000213	0.0213	0.813118
2407	4001	304	0.00021	0.021	0.813328
2402	3503	401	0.00021	0.021	0.813538
3301	5102	1502	0.000207	0.0207	0.813745
1102	5701	602	0.000206	0.0206	0.813951
2601	4601	801	0.000205	0.0205	0.814156
301	705	1505	0.000205	0.0205	0.814361
203	5601	102	0.000202	0.0202	0.814563
3301	3503	1602	0.000202	0.0202	0.814765
3001	1301	304	0.000201	0.0201	0.814966
2402	5201	702	0.0002	0.02	0.815166
3101	3505	401	0.000196	0.0196	0.815362
2402	1301	303	0.000196	0.0196	0.815558
2601	801	702	0.000195	0.0195	0.815753
1101	1501	801	0.000195	0.0195	0.815948
2410	1511	303	0.000193	0.0193	0.816141
203	5601	702	0.000191	0.0191	0.816332
1101	3501	702	0.000189	0.0189	0.816521
3303	5401	102	0.000188	0.0188	0.816709
201	4001	403	0.000187	0.0187	0.816896
101	5401	102	0.000185	0.0185	0.817081
3301	1525	403	0.000183	0.0183	0.817264
2901	4001	304	0.00018	0.018	0.817444
203	4002	304	0.000179	0.0179	0.817623
2402	4002	702	0.000178	0.0178	0.817801
2402	5601	702	0.000171	0.0171	0.817972
203	705	702	0.000171	0.0171	0.818143
3301	1301	302	0.000171	0.0171	0.818314
2402	1502	304	0.00017	0.017	0.818484
3001	3802	702	0.000169	0.0169	0.818653
1101	2706	702	0.000167	0.0167	0.81882
2402	5106	1402	0.000165	0.0165	0.818985
2407	4601	102	0.000163	0.0163	0.819148
1101	1511	303	0.000162	0.0162	0.81931
2901	4006	801	0.000162	0.0162	0.819472
2407	1801	704	0.000161	0.0161	0.819633
1101	1512	304	0.000159	0.0159	0.819792
2403	705	702	0.000159	0.0159	0.819951
1101	4002	1502	0.000158	0.0158	0.820109
201	1301	303	0.000158	0.0158	0.820267
203	5201	702	0.000157	0.0157	0.820424
1101	3503	1203	0.000157	0.0157	0.820581
2403	2704	1202	0.000155	0.0155	0.820736
1101	1525	304	0.000153	0.0153	0.820889
2601	5001	602	0.000152	0.0152	0.821041
201	1501	304	0.000152	0.0152	0.821193
1101	4601	702	0.000151	0.0151	0.821344
203	4006	801	0.00015	0.015	0.821494
206	2707	1502	0.00015	0.015	0.821644
2601	3501	401	0.000149	0.0149	0.821793
2901	5502	1203	0.000147	0.0147	0.82194
201	5602	702	0.000146	0.0146	0.822086
2402	5604	102	0.000146	0.0146	0.822232
201	3503	401	0.000145	0.0145	0.822377
1101	1518	704	0.000145	0.0145	0.822522
7405	1502	801	0.000145	0.0145	0.822667
1101	4801	803	0.000145	0.0145	0.822812
3301	5401	102	0.000145	0.0145	0.822957
1101	1302	602	0.000144	0.0144	0.823101
1101	3501	401	0.000144	0.0144	0.823245
1101	1525	701	0.000143	0.0143	0.823388
201	4403	701	0.000143	0.0143	0.823531
201	2704	801	0.000143	0.0143	0.823674
1101	3915	401	0.000142	0.0142	0.823816
201	1525	801	0.000142	0.0142	0.823958
2402	1518	704	0.000142	0.0142	0.8241
203	1301	403	0.000142	0.0142	0.824242
2402	4001	801	0.000141	0.0141	0.824383
301	5801	302	0.000141	0.0141	0.824524
2402	4601	304	0.000139	0.0139	0.824663
3101	1525	702	0.000139	0.0139	0.824802
3401	4601	102	0.000139	0.0139	0.824941
3101	5801	302	0.000139	0.0139	0.82508
101	4006	801	0.000138	0.0138	0.825218
201	4601	303	0.000138	0.0138	0.825356
206	1518	801	0.000138	0.0138	0.825494
2410	3802	702	0.000138	0.0138	0.825632
203	4601	801	0.000138	0.0138	0.82577
3101	5101	1502	0.000137	0.0137	0.825907
3301	1501	303	0.000137	0.0137	0.826044
3301	3501	401	0.000137	0.0137	0.826181
3303	1525	801	0.000136	0.0136	0.826317
3303	5502	1502	0.000136	0.0136	0.826453
2402	1301	702	0.000136	0.0136	0.826589
2403	5102	1502	0.000136	0.0136	0.826725
3101	5502	102	0.000135	0.0135	0.82686
7405	3901	702	0.000135	0.0135	0.826995
3101	4403	701	0.000135	0.0135	0.82713
2403	4601	303	0.000135	0.0135	0.827265
3303	5604	102	0.000135	0.0135	0.8274
201	5102	1502	0.000135	0.0135	0.827535
2901	5101	1502	0.000135	0.0135	0.82767
3301	1301	1202	0.000135	0.0135	0.827805
3301	4006	303	0.000135	0.0135	0.82794
3301	5502	102	0.000134	0.0134	0.828074
1101	1525	102	0.000134	0.0134	0.828208
203	5502	702	0.000134	0.0134	0.828342
3303	4601	303	0.000134	0.0134	0.828476
1101	1502	1203	0.000134	0.0134	0.82861
1101	4602	102	0.000134	0.0134	0.828744
1102	1512	304	0.000134	0.0134	0.828878
2601	4001	102	0.000134	0.0134	0.829012
1101	3802	801	0.000134	0.0134	0.829146
206	1527	401	0.000134	0.0134	0.82928
101	4403	701	0.000134	0.0134	0.829414
203	705	304	0.000134	0.0134	0.829548
2601	1501	801	0.000134	0.0134	0.829682
2901	1525	702	0.000134	0.0134	0.829816
3301	3505	401	0.000134	0.0134	0.82995
1101	4006	303	0.000133	0.0133	0.830083
201	3909	702	0.000133	0.0133	0.830216
3303	4403	1403	0.000133	0.0133	0.830349
7401	5501	303	0.000133	0.0133	0.830482
1112	1301	304	0.000133	0.0133	0.830615
203	3802	701	0.000133	0.0133	0.830748
1101	3802	303	0.000133	0.0133	0.830881
2601	1502	1202	0.000133	0.0133	0.831014
2443	2704	1202	0.000133	0.0133	0.831147
201	5502	1546	0.000133	0.0133	0.83128
1104	5801	102	0.000133	0.0133	0.831413
2601	5401	702	0.000133	0.0133	0.831546
203	705	403	0.000133	0.0133	0.831679
3301	5601	1202	0.000133	0.0133	0.831812
2402	3502	801	0.000133	0.0133	0.831945
3303	3503	1602	0.000133	0.0133	0.832078
6801	5601	1202	0.000133	0.0133	0.832211
1101	3801	702	0.000133	0.0133	0.832344
1102	5201	102	0.000133	0.0133	0.832477
1102	5401	702	0.000133	0.0133	0.83261
201	5101	1502	0.000133	0.0133	0.832743
203	5401	303	0.000133	0.0133	0.832876
3201	3505	1203	0.000133	0.0133	0.833009
2402	4803	403	0.000133	0.0133	0.833142
2903	705	1505	0.000133	0.0133	0.833275
201	4601	106	0.000133	0.0133	0.833408
1104	1527	401	0.000133	0.0133	0.833541
203	5801	702	0.000133	0.0133	0.833674
2402	702	1505	0.000133	0.0133	0.833807
206	3501	304	0.000133	0.0133	0.83394
1101	4601	1402	0.000133	0.0133	0.834073
3301	2703	301	0.000133	0.0133	0.834206
2902	4403	1601	0.000133	0.0133	0.834339
2403	3701	602	0.000133	0.0133	0.834472
2407	3501	401	0.000133	0.0133	0.834605
1101	4803	401	0.000133	0.0133	0.834738
201	801	702	0.000133	0.0133	0.834871
2402	4601	303	0.000133	0.0133	0.835004
203	4601	1202	0.000133	0.0133	0.835137
201	1503	702	0.000133	0.0133	0.83527
6801	801	701	0.000133	0.0133	0.835403
3301	5801	1402	0.000133	0.0133	0.835536
2901	4801	401	0.000133	0.0133	0.835669
201	5801	304	0.000133	0.0133	0.835802
201	5601	702	0.000133	0.0133	0.835935
202	4601	102	0.000133	0.0133	0.836068
203	4001	309	0.000133	0.0133	0.836201
103	3701	602	0.000133	0.0133	0.836334
2901	2505	401	0.000133	0.0133	0.836467
3301	5816	1402	0.000133	0.0133	0.8366
3201	702	702	0.000133	0.0133	0.836733
203	2706	401	0.000133	0.0133	0.836866
201	1518	704	0.000133	0.0133	0.836999
2402	2704	302	0.000133	0.0133	0.837132
201	4002	702	0.000133	0.0133	0.837265
2405	5603	102	0.000133	0.0133	0.837398
3101	2704	1502	0.000133	0.0133	0.837531
2601	1525	801	0.000133	0.0133	0.837664
206	4001	303	0.000133	0.0133	0.837797
3303	1301	308	0.000133	0.0133	0.83793
1101	5426	102	0.000133	0.0133	0.838063
2402	5502	303	0.000133	0.0133	0.838196
2402	5701	304	0.000133	0.0133	0.838329
7405	5101	1402	0.000133	0.0133	0.838462
206	1515	303	0.000133	0.0133	0.838595
3301	4602	102	0.000133	0.0133	0.838728
203	1302	304	0.000133	0.0133	0.838861
3303	1502	701	0.000133	0.0133	0.838994
7401	2704	1202	0.000133	0.0133	0.839127
1101	2703	102	0.000133	0.0133	0.83926
2402	3905	702	0.000133	0.0133	0.839393
2402	4001	1502	0.000133	0.0133	0.839526
2901	1502	403	0.000133	0.0133	0.839659
3303	1502	304	0.000133	0.0133	0.839792
3303	705	1502	0.000133	0.0133	0.839925
2407	5106	1502	0.000133	0.0133	0.840058
1101	4027	1502	0.000133	0.0133	0.840191
2402	5101	401	0.000133	0.0133	0.840324
301	3901	702	0.000133	0.0133	0.840457
3401	5106	1402	0.000133	0.0133	0.84059
206	3501	401	0.000133	0.0133	0.840723
206	1301	1202	0.000133	0.0133	0.840856
3303	5102	1512	0.000133	0.0133	0.840989
1102	4601	1402	0.000133	0.0133	0.841122
201	1525	1203	0.000133	0.0133	0.841255
2403	5401	702	0.000133	0.0133	0.841388
3001	5801	301	0.000133	0.0133	0.841521
3303	4403	302	0.000133	0.0133	0.841654
2401	3802	702	0.000133	0.0133	0.841787
1101	1525	406	0.000133	0.0133	0.84192
206	5801	403	0.000133	0.0133	0.842053
2402	1515	102	0.000133	0.0133	0.842186
2601	3701	602	0.000133	0.0133	0.842319
2901	705	1503	0.000133	0.0133	0.842452
301	2705	202	0.000133	0.0133	0.842585
3101	1502	304	0.000133	0.0133	0.842718
3301	5803	302	0.000133	0.0133	0.842851
2601	4002	1509	0.000133	0.0133	0.842984
2901	1521	403	0.000133	0.0133	0.843117
2901	705	1214	0.000133	0.0133	0.84325
307	1302	602	0.000133	0.0133	0.843383
203	1512	403	0.000133	0.0133	0.843516
2601	4801	1502	0.000133	0.0133	0.843649
206	5101	1502	0.000133	0.0133	0.843782
1102	1546	303	0.000133	0.0133	0.843915
1101	4601	403	0.000133	0.0133	0.844048
3301	1511	303	0.000133	0.0133	0.844181
2402	3905	801	0.000133	0.0133	0.844314
1101	1513	1402	0.000133	0.0133	0.844447
2410	1501	801	0.000133	0.0133	0.84458
203	1502	406	0.000133	0.0133	0.844713
2402	6701	702	0.000133	0.0133	0.844846
302	801	702	0.000133	0.0133	0.844979
2402	1641	702	0.000133	0.0133	0.845112
1102	4402	701	0.000133	0.0133	0.845245
1102	3802	1202	0.000133	0.0133	0.845378
3101	5104	1402	0.000133	0.0133	0.845511
3301	5101	1502	0.000133	0.0133	0.845644
2901	1502	1203	0.000133	0.0133	0.845777
3001	701	702	0.000133	0.0133	0.84591
101	3501	401	0.000133	0.0133	0.846043
1101	4063	702	0.000133	0.0133	0.846176
1101	5501	1203	0.000133	0.0133	0.846309
201	1517	701	0.000133	0.0133	0.846442
201	2706	702	0.000133	0.0133	0.846575
206	2703	202	0.000133	0.0133	0.846708
2403	2704	801	0.000133	0.0133	0.846841
2403	512	303	0.000133	0.0133	0.846974
3301	3802	302	0.000133	0.0133	0.847107
3301	4006	1505	0.000133	0.0133	0.84724
6801	1518	704	0.000133	0.0133	0.847373
3301	5816	302	0.000133	0.0133	0.847506
2407	3901	1203	0.000133	0.0133	0.847639
2402	8101	801	0.000133	0.0133	0.847772
2403	3903	702	0.000133	0.0133	0.847905
2901	5602	102	0.000133	0.0133	0.848038
1102	4001	701	0.000133	0.0133	0.848171
201	3901	304	0.000133	0.0133	0.848304
3301	2703	202	0.000133	0.0133	0.848437
3201	2705	202	0.000133	0.0133	0.84857
238	1301	304	0.000133	0.0133	0.848703
2402	4006	304	0.000133	0.0133	0.848836
2407	5001	602	0.000133	0.0133	0.848969
6801	3503	401	0.000133	0.0133	0.849102
203	4001	401	0.000133	0.0133	0.849235
3001	5701	102	0.000133	0.0133	0.849368
1104	3802	403	0.000133	0.0133	0.849501
307	1518	304	0.000133	0.0133	0.849634
3001	1510	303	0.000133	0.0133	0.849767
301	1512	303	0.000133	0.0133	0.8499
6801	5101	1602	0.000133	0.0133	0.850033
203	5401	304	0.000133	0.0133	0.850166
1101	5401	702	0.000133	0.0133	0.850299
206	3501	702	0.000133	0.0133	0.850432
2407	4601	401	0.000133	0.0133	0.850565
2901	1301	1505	0.000133	0.0133	0.850698
3303	4006	1502	0.000133	0.0133	0.850831
1102	1512	801	0.000133	0.0133	0.850964
3301	4407	701	0.000133	0.0133	0.851097
101	7301	1505	0.000133	0.0133	0.85123
3101	4601	801	0.000133	0.0133	0.851363
3201	4901	701	0.000133	0.0133	0.851496
3101	3511	401	0.000133	0.0133	0.851629
301	5101	1402	0.000133	0.0133	0.851762
2402	3915	1202	0.000133	0.0133	0.851895
101	5701	608	0.000133	0.0133	0.852028
3303	4601	101	0.000133	0.0133	0.852161
206	4001	302	0.000133	0.0133	0.852294
2403	1525	402	0.000133	0.0133	0.852427
1101	4001	1402	0.000133	0.0133	0.85256
2410	701	1505	0.000133	0.0133	0.852693
1101	2704	403	0.000133	0.0133	0.852826
2402	1505	303	0.000133	0.0133	0.852959
2403	1808	704	0.000133	0.0133	0.853092
2403	3505	404	0.000133	0.0133	0.853225
2901	705	401	0.000133	0.0133	0.853358
3201	3503	1203	0.000133	0.0133	0.853491
6801	1801	701	0.000133	0.0133	0.853624
7405	1512	303	0.000133	0.0133	0.853757
2402	4606	801	0.000133	0.0133	0.85389
1101	4009	303	0.000133	0.0133	0.854023
3101	4006	1502	0.000133	0.0133	0.854156
211	4403	701	0.000133	0.0133	0.854289
2402	705	406	0.000133	0.0133	0.854422
2601	4801	801	0.000133	0.0133	0.854555
2403	702	702	0.000133	0.0133	0.854688
1101	1501	304	0.000133	0.0133	0.854821
2402	2705	202	0.000133	0.0133	0.854954
6801	4403	701	0.000133	0.0133	0.855087
1104	4601	303	0.000133	0.0133	0.85522
2417	3505	401	0.000133	0.0133	0.855353
1101	5501	1202	0.000133	0.0133	0.855486
1104	1525	702	0.000133	0.0133	0.855619
203	3915	401	0.000133	0.0133	0.855752
301	4602	102	0.000133	0.0133	0.855885
101	5502	403	0.000133	0.0133	0.856018
101	5701	603	0.000133	0.0133	0.856151
101	5801	1505	0.000133	0.0133	0.856284
1101	1307	302	0.000133	0.0133	0.856417
1101	1525	726	0.000133	0.0133	0.85655
1101	3505	801	0.000133	0.0133	0.856683
1101	4001	729	0.000133	0.0133	0.856816
1101	4006	1202	0.000133	0.0133	0.856949
1101	5101	102	0.000133	0.0133	0.857082
1101	5603	102	0.000133	0.0133	0.857215
1101	5701	642	0.000133	0.0133	0.857348
1101	705	701	0.000133	0.0133	0.857481
1102	4006	102	0.000133	0.0133	0.857614
1102	5501	1203	0.000133	0.0133	0.857747
1102	705	403	0.000133	0.0133	0.85788
1104	1802	704	0.000133	0.0133	0.858013
1104	2706	304	0.000133	0.0133	0.858146
1104	4006	702	0.000133	0.0133	0.858279
1112	2704	1502	0.000133	0.0133	0.858412
201	1502	1202	0.000133	0.0133	0.858545
201	1512	702	0.000133	0.0133	0.858678
201	4001	102	0.000133	0.0133	0.858811
201	4601	1402	0.000133	0.0133	0.858944
201	5103	1402	0.000133	0.0133	0.859077
201	5401	1502	0.000133	0.0133	0.85921
203	1301	801	0.000133	0.0133	0.859343
203	4001	303	0.000133	0.0133	0.859476
203	4101	701	0.000133	0.0133	0.859609
203	5101	1509	0.000133	0.0133	0.859742
203	5502	801	0.000133	0.0133	0.859875
203	5610	102	0.000133	0.0133	0.860008
206	1501	702	0.000133	0.0133	0.860141
2402	1301	406	0.000133	0.0133	0.860274
2402	1502	401	0.000133	0.0133	0.860407
2402	3802	701	0.000133	0.0133	0.86054
2402	5101	801	0.000133	0.0133	0.860673
2402	5502	403	0.000133	0.0133	0.860806
2402	5602	406	0.000133	0.0133	0.860939
2403	5502	403	0.000133	0.0133	0.861072
2407	1512	303	0.000133	0.0133	0.861205
2407	2706	401	0.000133	0.0133	0.861338
2407	3558	401	0.000133	0.0133	0.861471
2410	4009	302	0.000133	0.0133	0.861604
2410	5101	1504	0.000133	0.0133	0.861737
2601	1501	1202	0.000133	0.0133	0.86187
2601	1525	1202	0.000133	0.0133	0.862003
2601	3501	304	0.000133	0.0133	0.862136
2601	3802	704	0.000133	0.0133	0.862269
2601	3915	1502	0.000133	0.0133	0.862402
2901	1802	704	0.000133	0.0133	0.862535
2901	4006	1505	0.000133	0.0133	0.862668
2902	801	702	0.000133	0.0133	0.862801
3001	1301	602	0.000133	0.0133	0.862934
3001	3901	801	0.000133	0.0133	0.863067
301	1502	1202	0.000133	0.0133	0.8632
301	1507	1202	0.000133	0.0133	0.863333
301	4403	501	0.000133	0.0133	0.863466
301	5101	1509	0.000133	0.0133	0.863599
3101	3501	303	0.000133	0.0133	0.863732
3101	3501	401	0.000133	0.0133	0.863865
3101	4001	1202	0.000133	0.0133	0.863998
3201	5107	1402	0.000133	0.0133	0.864131
3301	3532	401	0.000133	0.0133	0.864264
3301	5501	303	0.000133	0.0133	0.864397
3303	3701	302	0.000133	0.0133	0.86453
3303	3901	801	0.000133	0.0133	0.864663
3303	3909	702	0.000133	0.0133	0.864796
3303	5107	1402	0.000133	0.0133	0.864929
3303	5501	102	0.000133	0.0133	0.865062
3401	1525	406	0.000133	0.0133	0.865195
3401	4001	702	0.000133	0.0133	0.865328
3401	5502	1203	0.000133	0.0133	0.865461
3401	5701	642	0.000133	0.0133	0.865594
3101	5601	102	0.000132	0.0132	0.865726
301	5401	102	0.000132	0.0132	0.865858
101	5502	702	0.000131	0.0131	0.865989
3303	4601	302	0.000131	0.0131	0.86612
3401	1301	702	0.00013	0.013	0.86625
2901	702	1502	0.00013	0.013	0.86638
2402	5502	1502	0.00013	0.013	0.86651
301	4803	801	0.00013	0.013	0.86664
206	3503	401	0.00013	0.013	0.86677
3303	1302	602	0.000128	0.0128	0.866898
1102	1302	602	0.000128	0.0128	0.867026
2601	1501	702	0.000128	0.0128	0.867154
3303	4601	801	0.000128	0.0128	0.867282
2402	5401	304	0.000128	0.0128	0.86741
2407	1301	302	0.000127	0.0127	0.867537
1102	3501	401	0.000127	0.0127	0.867664
201	5801	102	0.000127	0.0127	0.867791
2403	5201	1202	0.000126	0.0126	0.867917
201	1501	302	0.000126	0.0126	0.868043
1102	5502	303	0.000126	0.0126	0.868169
301	4403	701	0.000125	0.0125	0.868294
1102	1301	403	0.000124	0.0124	0.868418
201	3915	401	0.000124	0.0124	0.868542
301	1802	704	0.000124	0.0124	0.868666
101	2706	304	0.000124	0.0124	0.86879
206	1525	701	0.000123	0.0123	0.868913
1102	1525	1202	0.000121	0.0121	0.869034
101	5604	702	0.000121	0.0121	0.869155
2402	1512	801	0.00012	0.012	0.869275
2407	1301	702	0.000119	0.0119	0.869394
2601	1501	401	0.000118	0.0118	0.869512
3401	5801	302	0.000117	0.0117	0.869629
201	1301	309	0.000116	0.0116	0.869745
2402	1502	702	0.00011	0.011	0.869855
2407	2704	1202	0.00011	0.011	0.869965
203	2706	702	0.00011	0.011	0.870075
1102	4001	302	0.000106	0.0106	0.870181
2407	4002	304	0.000105	0.0105	0.870286
101	3901	702	0.000104	0.0104	0.87039
2402	5602	102	0.000103	0.0103	0.870493
206	5102	1502	0.000101	0.0101	0.870594
1104	4001	1502	0.000101	0.0101	0.870695
3301	705	702	0.0001	0.01	0.870795
3001	5102	1502	9.9e-05	0.0099	0.870894
3001	5604	102	9.9e-05	0.0099	0.870993
2402	1501	702	9.9e-05	0.0099	0.871092
206	1502	304	9.6e-05	0.0096	0.871188
1104	4002	304	9.6e-05	0.0096	0.871284
2402	1518	801	9.4e-05	0.0094	0.871378
101	5604	102	9e-05	0.009	0.871468
3303	1301	406	8.8e-05	0.0088	0.871556
206	4801	801	8.8e-05	0.0088	0.871644
201	702	702	8.7e-05	0.0087	0.871731
3301	4001	304	8.4e-05	0.0084	0.871815
1102	1513	801	8.3e-05	0.0083	0.871898
2902	702	702	8e-05	0.008	0.871978
2407	5604	102	7.7e-05	0.0077	0.872055
2402	1501	801	7.1e-05	0.0071	0.872126
3303	3501	303	7e-05	0.007	0.872196
3301	705	1505	6.5e-05	0.0065	0.872261
2402	705	1505	6e-05	0.006	0.872321
1102	2706	304	5.6e-05	0.0056	0.872377
3303	1518	801	4.9e-05	0.0049	0.872426
6801	4001	304	4.3e-05	0.0043	0.872469
1102	1802	704	4.3e-05	0.0043	0.872512
7405	1501	401	3.9e-05	0.0039	0.872551
206	5601	702	3.8e-05	0.0038	0.872589
2601	4803	801	3.5e-05	0.0035	0.872624
3303	1501	303	3.1e-05	0.0031	0.872655
7401	5102	1502	3e-05	0.003	0.872685
201	1302	304	1.9e-05	0.0019	0.872704
3301	4001	401	1.4e-05	0.0014	0.872718
2901	5201	1202	1.3e-05	0.0013	0.872731
2407	1301	801	1.2e-05	0.0012	0.872743

## Sheet: A-B-DRB1
		A-B-DRB1 combination set
Locus A	Locus B	Locus DRB1	freq	freq (%)	Cumulative freq
1101	1502	1202	0.053912	5.3912	0.053912
2901	705	1001	0.04379	4.379	0.097702
201	4601	901	0.031111	3.1111	0.128813
3303	5801	301	0.027068	2.7068	0.155881
2402	1502	1202	0.019998	1.9998	0.175879
101	5701	701	0.016971	1.6971	0.19285
3303	4403	701	0.016221	1.6221	0.209071
1101	1525	1202	0.012934	1.2934	0.222005
3301	5801	301	0.012681	1.2681	0.234686
206	1525	1202	0.010603	1.0603	0.245289
201	4601	1202	0.010283	1.0283	0.255572
2407	3505	1202	0.010095	1.0095	0.265667
3303	5801	1302	0.009625	0.9625	0.275292
1101	4601	901	0.009071	0.9071	0.284363
2601	3802	1502	0.008911	0.8911	0.293274
203	1502	1202	0.008775	0.8775	0.302049
1101	3802	1202	0.00802	0.802	0.310069
3301	4403	701	0.007356	0.7356	0.317425
201	4601	1401	0.006317	0.6317	0.323742
1101	5401	405	0.006242	0.6242	0.329984
203	3802	803	0.005872	0.5872	0.335856
1101	1512	1202	0.005863	0.5863	0.341719
1101	3802	1502	0.005811	0.5811	0.34753
2402	3505	1202	0.00515	0.515	0.35268
2901	1502	1202	0.004974	0.4974	0.357654
1101	3802	803	0.004914	0.4914	0.362568
1101	1502	1312	0.004605	0.4605	0.367173
206	1502	1202	0.004521	0.4521	0.371694
3301	5801	1302	0.004482	0.4482	0.376176
1101	1301	1202	0.004393	0.4393	0.380569
2402	5401	405	0.004113	0.4113	0.384682
203	4001	1202	0.004112	0.4112	0.388794
3001	1302	701	0.003982	0.3982	0.392776
201	1502	1202	0.003866	0.3866	0.396642
2402	1525	1202	0.003709	0.3709	0.400351
1101	1502	1501	0.003473	0.3473	0.403824
203	4601	901	0.00347	0.347	0.407294
1101	1301	1501	0.003451	0.3451	0.410745
3101	5102	1202	0.00343	0.343	0.414175
2402	1301	1202	0.003334	0.3334	0.417509
1101	3802	1106	0.003258	0.3258	0.420767
2402	4601	901	0.003197	0.3197	0.423964
1101	4001	1202	0.003195	0.3195	0.427159
203	1525	1202	0.003189	0.3189	0.430348
203	1801	1404	0.003185	0.3185	0.433533
1101	1301	1602	0.003182	0.3182	0.436715
1101	1502	901	0.003131	0.3131	0.439846
2402	4001	1202	0.003097	0.3097	0.442943
2402	3802	1502	0.003023	0.3023	0.445966
201	4601	1502	0.003005	0.3005	0.448971
2901	705	901	0.002925	0.2925	0.451896
101	3701	1001	0.002922	0.2922	0.454818
1101	1502	1502	0.002853	0.2853	0.457671
206	1525	1502	0.002843	0.2843	0.460514
1102	1502	1202	0.002821	0.2821	0.463335
2403	1512	1202	0.002784	0.2784	0.466119
201	4601	405	0.002725	0.2725	0.468844
1101	4601	1401	0.002681	0.2681	0.471525
2402	4803	1202	0.002642	0.2642	0.474167
1101	5502	1202	0.002635	0.2635	0.476802
1101	1301	1502	0.002624	0.2624	0.479426
1102	2704	1202	0.002551	0.2551	0.481977
203	1525	803	0.00237	0.237	0.484347
2901	705	1202	0.002365	0.2365	0.486712
3303	5801	1202	0.002337	0.2337	0.489049
1101	1502	405	0.002275	0.2275	0.491324
203	3802	403	0.002273	0.2273	0.493597
2901	702	1301	0.002256	0.2256	0.495853
203	3802	1202	0.002239	0.2239	0.498092
1101	5401	1202	0.002217	0.2217	0.500309
1101	3505	1202	0.002186	0.2186	0.502495
1101	5701	701	0.002173	0.2173	0.504668
1101	4601	1202	0.002138	0.2138	0.506806
1101	1501	1202	0.002124	0.2124	0.50893
203	4601	1202	0.002008	0.2008	0.510938
2410	1802	1202	0.001996	0.1996	0.512934
201	4601	803	0.001861	0.1861	0.514795
3303	1502	1202	0.001792	0.1792	0.516587
2402	1502	901	0.001766	0.1766	0.518353
201	1301	1202	0.001759	0.1759	0.520112
1101	1502	803	0.001756	0.1756	0.521868
1101	5801	301	0.001754	0.1754	0.523622
1101	705	1202	0.001751	0.1751	0.525373
1102	1525	1202	0.001731	0.1731	0.527104
3001	702	1401	0.001705	0.1705	0.528809
3101	1502	1202	0.001702	0.1702	0.530511
1101	4001	803	0.001658	0.1658	0.532169
2402	1301	1501	0.001598	0.1598	0.533767
1102	5502	404	0.001597	0.1597	0.535364
3303	4403	1202	0.001575	0.1575	0.536939
3303	4601	901	0.001574	0.1574	0.538513
2402	1301	1312	0.001569	0.1569	0.540082
201	1518	403	0.001568	0.1568	0.54165
2402	5101	901	0.001554	0.1554	0.543204
2402	702	1001	0.00155	0.155	0.544754
2407	1502	1202	0.001547	0.1547	0.546301
1101	3802	1104	0.001539	0.1539	0.54784
1101	5101	1502	0.001532	0.1532	0.549372
3303	4006	1602	0.001512	0.1512	0.550884
1101	4001	901	0.001475	0.1475	0.552359
1101	2704	1202	0.001474	0.1474	0.553833
1101	1501	406	0.001463	0.1463	0.555296
1101	1301	405	0.001445	0.1445	0.556741
2407	3905	1202	0.001435	0.1435	0.558176
201	1512	1202	0.001418	0.1418	0.559594
1101	1502	1602	0.001417	0.1417	0.561011
2402	2706	1202	0.001415	0.1415	0.562426
201	3901	803	0.00141	0.141	0.563836
203	5502	1202	0.001404	0.1404	0.56524
2402	1512	1502	0.001398	0.1398	0.566638
1101	2706	1202	0.001389	0.1389	0.568027
201	7301	102	0.001384	0.1384	0.569411
2402	1502	405	0.001381	0.1381	0.570792
3401	1512	1202	0.001379	0.1379	0.572171
203	5801	301	0.001366	0.1366	0.573537
1101	4403	701	0.00136	0.136	0.574897
2402	1502	803	0.001349	0.1349	0.576246
3301	1502	1202	0.001347	0.1347	0.577593
2407	2706	803	0.00133	0.133	0.578923
301	3801	701	0.00133	0.133	0.580253
2402	3802	803	0.001329	0.1329	0.581582
2402	4601	1202	0.001329	0.1329	0.582911
2407	705	1202	0.001327	0.1327	0.584238
201	4001	1202	0.001303	0.1303	0.585541
3303	5801	901	0.001289	0.1289	0.58683
2407	5101	901	0.001275	0.1275	0.588105
1101	1502	403	0.001274	0.1274	0.589379
2402	3802	1202	0.001273	0.1273	0.590652
1101	4001	1501	0.001239	0.1239	0.591891
3303	5801	1001	0.001212	0.1212	0.593103
2402	4001	405	0.001205	0.1205	0.594308
2901	705	1502	0.001205	0.1205	0.595513
201	1511	901	0.001204	0.1204	0.596717
201	1525	1202	0.001204	0.1204	0.597921
1101	5101	1202	0.001183	0.1183	0.599104
1101	4601	803	0.001181	0.1181	0.600285
201	3505	1202	0.001162	0.1162	0.601447
1101	4001	1602	0.001157	0.1157	0.602604
1101	5101	1404	0.00115	0.115	0.603754
3301	4006	1602	0.001139	0.1139	0.604893
1101	5602	1502	0.001138	0.1138	0.606031
1102	4601	901	0.001125	0.1125	0.607156
1101	3802	1312	0.001108	0.1108	0.608264
206	4601	901	0.001108	0.1108	0.609372
203	3901	1202	0.001075	0.1075	0.610447
201	5701	701	0.001073	0.1073	0.61152
203	3802	1602	0.001072	0.1072	0.612592
3303	705	1001	0.001067	0.1067	0.613659
205	5001	701	0.001064	0.1064	0.614723
206	3701	1001	0.001054	0.1054	0.615777
201	4601	1602	0.001053	0.1053	0.61683
3303	1301	1202	0.001045	0.1045	0.617875
203	5604	1502	0.001044	0.1044	0.618919
203	3802	1502	0.001023	0.1023	0.619942
2402	1502	1502	0.001022	0.1022	0.620964
2402	5101	1502	0.00102	0.102	0.621984
1101	5601	1312	0.001014	0.1014	0.622998
1101	4002	403	0.001012	0.1012	0.62401
1101	705	1001	0.001009	0.1009	0.625019
1102	5502	1312	0.00099	0.099	0.626009
201	5401	405	0.00098	0.098	0.626989
1101	4001	405	0.000975	0.0975	0.627964
1104	5102	1202	0.000973	0.0973	0.628937
2901	705	803	0.00097	0.097	0.629907
1102	4001	1202	0.000954	0.0954	0.630861
2410	3505	1202	0.000941	0.0941	0.631802
1101	1525	1502	0.000937	0.0937	0.632739
3303	5801	701	0.000934	0.0934	0.633673
201	4001	803	0.000932	0.0932	0.634605
301	3503	1301	0.000931	0.0931	0.635536
7405	3802	1101	0.000931	0.0931	0.636467
201	4601	1501	0.000927	0.0927	0.637394
2402	4006	901	0.000918	0.0918	0.638312
206	5401	405	0.000909	0.0909	0.639221
203	1502	901	0.000906	0.0906	0.640127
203	5602	1502	0.000905	0.0905	0.641032
206	4601	1401	0.000902	0.0902	0.641934
203	1301	1202	0.000901	0.0901	0.642835
2403	1525	1202	0.000895	0.0895	0.64373
3401	1521	1502	0.000894	0.0894	0.644624
1102	3505	1202	0.000888	0.0888	0.645512
201	5801	301	0.000885	0.0885	0.646397
203	1512	1202	0.000881	0.0881	0.647278
2402	5701	701	0.000869	0.0869	0.648147
203	3802	405	0.000856	0.0856	0.649003
1101	1301	901	0.000853	0.0853	0.649856
1101	1801	1502	0.00085	0.085	0.650706
1102	1301	1501	0.000849	0.0849	0.651555
2402	702	1202	0.000842	0.0842	0.652397
3401	1521	901	0.00084	0.084	0.653237
2402	1301	405	0.000833	0.0833	0.65407
201	4601	1312	0.000814	0.0814	0.654884
1101	3901	803	0.000812	0.0812	0.655696
1101	801	301	0.000798	0.0798	0.656494
2901	705	1601	0.000798	0.0798	0.657292
3001	702	1501	0.000798	0.0798	0.65809
3303	5801	1301	0.000798	0.0798	0.658888
6801	801	301	0.000798	0.0798	0.659686
2402	5502	1101	0.000792	0.0792	0.660478
1102	4001	1501	0.000791	0.0791	0.661269
2407	3901	1202	0.000783	0.0783	0.662052
1101	1501	1502	0.000775	0.0775	0.662827
1101	5101	1101	0.000771	0.0771	0.663598
1101	5604	1502	0.000763	0.0763	0.664361
2402	5201	1502	0.000763	0.0763	0.665124
2402	1801	1202	0.000759	0.0759	0.665883
1101	5502	1312	0.000756	0.0756	0.666639
2403	1802	1202	0.000756	0.0756	0.667395
2402	3901	1202	0.000747	0.0747	0.668142
203	5502	1312	0.000742	0.0742	0.668884
2402	1301	1502	0.000734	0.0734	0.669618
203	5401	1401	0.000732	0.0732	0.67035
2402	1512	1202	0.000729	0.0729	0.671079
206	3802	1502	0.000728	0.0728	0.671807
1101	3802	1101	0.000724	0.0724	0.672531
2402	3802	1106	0.000716	0.0716	0.673247
2402	4601	1401	0.000705	0.0705	0.673952
2902	705	1001	0.000701	0.0701	0.674653
2402	2704	901	0.0007	0.07	0.675353
3303	3802	1502	0.000697	0.0697	0.67605
3303	5801	1401	0.000696	0.0696	0.676746
1102	1501	901	0.000695	0.0695	0.677441
201	1501	1501	0.000694	0.0694	0.678135
1101	705	1106	0.000692	0.0692	0.678827
1101	4601	1502	0.000692	0.0692	0.679519
1101	5801	1302	0.000685	0.0685	0.680204
2402	5101	1202	0.000677	0.0677	0.680881
2410	1502	1202	0.000677	0.0677	0.681558
2901	702	1001	0.000677	0.0677	0.682235
1102	1301	1602	0.000675	0.0675	0.68291
1102	3802	1502	0.000672	0.0672	0.683582
101	5701	1101	0.000668	0.0668	0.68425
203	5102	803	0.000666	0.0666	0.684916
2402	1501	1202	0.000666	0.0666	0.685582
201	4602	901	0.000665	0.0665	0.686247
206	4803	1101	0.000665	0.0665	0.686912
2601	5201	405	0.000665	0.0665	0.687577
1102	1527	406	0.000664	0.0664	0.688241
3401	1501	1202	0.000664	0.0664	0.688905
1101	5101	901	0.000661	0.0661	0.689566
2402	2706	803	0.00066	0.066	0.690226
1101	1502	1405	0.00066	0.066	0.690886
1101	5102	1202	0.000659	0.0659	0.691545
2402	4601	1502	0.000658	0.0658	0.692203
2402	702	1501	0.000658	0.0658	0.692861
1101	1501	403	0.000655	0.0655	0.693516
201	3802	803	0.000655	0.0655	0.694171
101	4601	901	0.000649	0.0649	0.69482
3301	5801	1202	0.000644	0.0644	0.695464
2601	3901	803	0.00064	0.064	0.696104
101	5701	1502	0.000638	0.0638	0.696742
2407	1502	1501	0.000635	0.0635	0.697377
3101	5102	803	0.000635	0.0635	0.698012
1101	3901	405	0.000634	0.0634	0.698646
203	4601	1501	0.000631	0.0631	0.699277
203	4601	1401	0.000629	0.0629	0.699906
206	5801	301	0.000625	0.0625	0.700531
1101	5502	405	0.000621	0.0621	0.701152
203	3802	901	0.000613	0.0613	0.701765
1102	5101	1502	0.000613	0.0613	0.702378
3301	5801	1401	0.000613	0.0613	0.702991
203	1301	1502	0.000608	0.0608	0.703599
3303	1502	1502	0.000608	0.0608	0.704207
2403	3505	1202	0.000606	0.0606	0.704813
206	3802	1202	0.000602	0.0602	0.705415
3303	5801	1501	0.000598	0.0598	0.706013
203	3901	405	0.000597	0.0597	0.70661
1101	5601	901	0.000596	0.0596	0.707206
201	1301	1501	0.000595	0.0595	0.707801
2901	1502	901	0.00059	0.059	0.708391
302	1302	701	0.000589	0.0589	0.70898
2402	705	1502	0.000585	0.0585	0.709565
2402	1501	901	0.000584	0.0584	0.710149
1101	4601	405	0.000583	0.0583	0.710732
201	2704	1202	0.000581	0.0581	0.711313
201	1301	901	0.000579	0.0579	0.711892
2402	1525	1502	0.000577	0.0577	0.712469
2402	4006	1202	0.000573	0.0573	0.713042
1101	2704	901	0.000571	0.0571	0.713613
3301	1502	1502	0.000564	0.0564	0.714177
201	5101	1202	0.000562	0.0562	0.714739
2403	1525	1502	0.000562	0.0562	0.715301
201	1525	1502	0.000559	0.0559	0.71586
206	5401	1202	0.000557	0.0557	0.716417
1101	3701	1001	0.000551	0.0551	0.716968
201	5401	1202	0.00055	0.055	0.717518
201	4001	1405	0.000546	0.0546	0.718064
1102	705	1001	0.000545	0.0545	0.718609
2402	4001	1602	0.000541	0.0541	0.71915
2402	3505	1502	0.000541	0.0541	0.719691
2407	3505	1404	0.000541	0.0541	0.720232
301	3503	1001	0.000538	0.0538	0.72077
1101	1801	1202	0.000537	0.0537	0.721307
203	1302	701	0.000535	0.0535	0.721842
201	4006	1202	0.000534	0.0534	0.722376
203	5502	410	0.000532	0.0532	0.722908
1101	5102	405	0.000532	0.0532	0.72344
101	1517	1302	0.000532	0.0532	0.723972
1101	5106	1501	0.000532	0.0532	0.724504
1104	1301	1501	0.000532	0.0532	0.725036
211	4006	1501	0.000532	0.0532	0.725568
2402	801	301	0.000532	0.0532	0.7261
2601	705	1202	0.000532	0.0532	0.726632
3303	1513	1404	0.000532	0.0532	0.727164
7401	5101	1404	0.000532	0.0532	0.727696
1102	4601	405	0.000531	0.0531	0.728227
201	2706	1202	0.000531	0.0531	0.728758
1101	4801	1202	0.000531	0.0531	0.729289
1101	5604	901	0.000529	0.0529	0.729818
203	5502	1502	0.000526	0.0526	0.730344
1102	1501	1202	0.000526	0.0526	0.73087
3401	1521	1202	0.000525	0.0525	0.731395
101	5701	403	0.000523	0.0523	0.731918
203	1801	1202	0.000523	0.0523	0.732441
2601	3505	1202	0.000523	0.0523	0.732964
206	4006	1502	0.000522	0.0522	0.733486
2402	1502	1401	0.00052	0.052	0.734006
2402	3901	803	0.000517	0.0517	0.734523
2601	3501	901	0.000517	0.0517	0.73504
3301	4001	1501	0.000514	0.0514	0.735554
201	705	1001	0.000513	0.0513	0.736067
201	1502	803	0.000512	0.0512	0.736579
203	4801	1202	0.00051	0.051	0.737089
206	1301	1501	0.00051	0.051	0.737599
3101	5102	901	0.000508	0.0508	0.738107
206	4001	901	0.000506	0.0506	0.738613
2601	1301	803	0.000505	0.0505	0.739118
3303	3701	1001	0.000505	0.0505	0.739623
201	5502	1202	0.000504	0.0504	0.740127
1101	1501	901	0.000498	0.0498	0.740625
201	4001	403	0.000498	0.0498	0.741123
2402	4801	901	0.000497	0.0497	0.74162
1102	1301	901	0.000494	0.0494	0.742114
2402	1513	1202	0.000494	0.0494	0.742608
201	4001	901	0.000493	0.0493	0.743101
2601	1525	1202	0.000489	0.0489	0.74359
1101	4601	1501	0.000488	0.0488	0.744078
203	5101	1404	0.000487	0.0487	0.744565
2402	1502	1312	0.000485	0.0485	0.74505
2402	2704	1202	0.000485	0.0485	0.745535
201	1501	901	0.000483	0.0483	0.746018
206	4002	403	0.00048	0.048	0.746498
2402	5502	1202	0.000478	0.0478	0.746976
3303	3505	1202	0.000475	0.0475	0.747451
203	1527	406	0.000474	0.0474	0.747925
2601	1502	1202	0.000471	0.0471	0.748396
1101	4001	1405	0.00047	0.047	0.748866
2402	4001	1405	0.00047	0.047	0.749336
3303	4403	1502	0.00047	0.047	0.749806
1101	1525	1401	0.000462	0.0462	0.750268
201	4601	701	0.000462	0.0462	0.75073
203	1301	1501	0.000461	0.0461	0.751191
2402	1501	406	0.00046	0.046	0.751651
2402	705	1202	0.00046	0.046	0.752111
206	1525	1101	0.000454	0.0454	0.752565
3301	4601	901	0.000454	0.0454	0.753019
2402	3503	1301	0.000452	0.0452	0.753471
1101	4801	901	0.000448	0.0448	0.753919
2402	4001	1501	0.000447	0.0447	0.754366
1104	5102	1502	0.000445	0.0445	0.754811
1101	5101	1401	0.000444	0.0444	0.755255
1101	5102	901	0.000443	0.0443	0.755698
1102	5502	901	0.000442	0.0442	0.75614
2402	1527	406	0.000441	0.0441	0.756581
2403	1501	1202	0.00044	0.044	0.757021
1101	1301	1401	0.000438	0.0438	0.757459
203	4001	1502	0.000436	0.0436	0.757895
1101	5502	901	0.000432	0.0432	0.758327
1101	1502	1001	0.000431	0.0431	0.758758
3303	4403	901	0.000431	0.0431	0.759189
3401	5601	405	0.000426	0.0426	0.759615
1102	2704	1501	0.000425	0.0425	0.76004
1101	4001	406	0.000423	0.0423	0.760463
3301	5801	901	0.00042	0.042	0.760883
2407	3505	803	0.000413	0.0413	0.761296
3001	702	1202	0.000413	0.0413	0.761709
3303	5701	701	0.000412	0.0412	0.762121
203	3909	1202	0.000408	0.0408	0.762529
3303	4001	405	0.000408	0.0408	0.762937
101	5701	901	0.000407	0.0407	0.763344
2901	1525	1202	0.000407	0.0407	0.763751
3301	5801	1001	0.000406	0.0406	0.764157
2402	3802	901	0.000403	0.0403	0.76456
1101	5401	1501	0.000402	0.0402	0.764962
1101	4001	1312	0.000402	0.0402	0.765364
3303	3901	1202	0.000402	0.0402	0.765766
3303	5801	403	0.0004	0.04	0.766166
1101	3503	401	0.000399	0.0399	0.766565
101	5701	1302	0.000399	0.0399	0.766964
206	1518	401	0.000399	0.0399	0.767363
201	3501	403	0.000399	0.0399	0.767762
1101	1301	1201	0.000399	0.0399	0.768161
1101	5102	403	0.000399	0.0399	0.76856
202	4101	701	0.000399	0.0399	0.768959
206	1301	901	0.000399	0.0399	0.769358
203	5502	1207	0.000399	0.0399	0.769757
2410	5604	1404	0.000399	0.0399	0.770156
301	1502	405	0.000399	0.0399	0.770555
301	702	1001	0.000399	0.0399	0.770954
3301	5801	1602	0.000399	0.0399	0.771353
3303	1512	1602	0.000399	0.0399	0.771752
6801	5101	701	0.000399	0.0399	0.772151
6801	5201	1501	0.000399	0.0399	0.77255
7401	3802	1501	0.000399	0.0399	0.772949
2402	1525	1312	0.000398	0.0398	0.773347
201	1513	1202	0.000397	0.0397	0.773744
3001	5401	1202	0.000397	0.0397	0.774141
2402	4601	701	0.000395	0.0395	0.774536
1101	1501	1101	0.000394	0.0394	0.77493
3303	4601	1202	0.000394	0.0394	0.775324
201	1502	1501	0.000393	0.0393	0.775717
201	3501	1501	0.000393	0.0393	0.77611
2402	5401	901	0.000393	0.0393	0.776503
1101	5401	901	0.000392	0.0392	0.776895
2402	1501	803	0.00039	0.039	0.777285
203	3909	405	0.00039	0.039	0.777675
203	5502	403	0.00039	0.039	0.778065
1102	4403	701	0.000389	0.0389	0.778454
2402	5602	901	0.000389	0.0389	0.778843
201	1525	803	0.000388	0.0388	0.779231
201	1502	901	0.000385	0.0385	0.779616
2402	5401	701	0.000384	0.0384	0.78
1101	5601	405	0.000382	0.0382	0.780382
206	1502	405	0.000382	0.0382	0.780764
206	1502	1502	0.000382	0.0382	0.781146
3301	4001	1202	0.000379	0.0379	0.781525
3303	4601	1501	0.000379	0.0379	0.781904
3303	5101	1202	0.000378	0.0378	0.782282
2402	4001	1312	0.000377	0.0377	0.782659
3303	4601	803	0.000376	0.0376	0.783035
206	3501	901	0.000373	0.0373	0.783408
2402	1302	1202	0.000373	0.0373	0.783781
2402	5401	1202	0.000373	0.0373	0.784154
2403	1301	1202	0.000373	0.0373	0.784527
1101	1502	1101	0.000372	0.0372	0.784899
203	2704	1202	0.000371	0.0371	0.78527
2407	3505	901	0.000368	0.0368	0.785638
3001	1525	1202	0.000368	0.0368	0.786006
1101	1518	403	0.000364	0.0364	0.78637
3303	702	1502	0.000362	0.0362	0.786732
203	4001	1602	0.000361	0.0361	0.787093
3301	4403	1001	0.000361	0.0361	0.787454
203	5101	901	0.000359	0.0359	0.787813
1101	1525	1001	0.000358	0.0358	0.788171
2402	4801	1501	0.000358	0.0358	0.788529
1102	4001	901	0.000356	0.0356	0.788885
203	5502	1501	0.000356	0.0356	0.789241
1102	5801	1302	0.000355	0.0355	0.789596
2901	705	701	0.000355	0.0355	0.789951
3303	1512	1202	0.000353	0.0353	0.790304
1101	705	405	0.00035	0.035	0.790654
201	3802	1502	0.000349	0.0349	0.791003
2402	4006	1502	0.000349	0.0349	0.791352
1101	5201	101	0.000347	0.0347	0.791699
206	3501	1502	0.000343	0.0343	0.792042
206	2706	1202	0.000342	0.0342	0.792384
1102	1512	1202	0.000342	0.0342	0.792726
203	4002	1502	0.00034	0.034	0.793066
203	5701	701	0.000337	0.0337	0.793403
206	705	1001	0.000336	0.0336	0.793739
3303	1801	1202	0.000335	0.0335	0.794074
1102	3802	803	0.000334	0.0334	0.794408
1101	5401	1401	0.000332	0.0332	0.79474
201	3802	1202	0.000332	0.0332	0.795072
203	4001	301	0.000332	0.0332	0.795404
2402	4001	901	0.000332	0.0332	0.795736
2601	705	1001	0.000329	0.0329	0.796065
201	1501	1202	0.000326	0.0326	0.796391
2402	4006	1501	0.000324	0.0324	0.796715
203	3802	1501	0.000323	0.0323	0.797038
2402	1512	405	0.000321	0.0321	0.797359
1101	5201	1602	0.000321	0.0321	0.79768
2402	5604	1502	0.00032	0.032	0.798
1101	3802	405	0.000318	0.0318	0.798318
1101	1525	403	0.000317	0.0317	0.798635
203	4002	1202	0.000316	0.0316	0.798951
206	5101	901	0.000315	0.0315	0.799266
1102	2704	1502	0.000312	0.0312	0.799578
1101	1512	1312	0.000309	0.0309	0.799887
2402	5401	1405	0.000309	0.0309	0.800196
2402	1801	901	0.000307	0.0307	0.800503
1101	705	1502	0.000307	0.0307	0.80081
2403	3802	803	0.000306	0.0306	0.801116
2901	4001	803	0.000306	0.0306	0.801422
2901	5401	405	0.000305	0.0305	0.801727
3101	4601	1501	0.000305	0.0305	0.802032
2901	5801	301	0.000303	0.0303	0.802335
3303	4403	1001	0.000303	0.0303	0.802638
3303	702	1501	0.000303	0.0303	0.802941
201	4001	405	0.000302	0.0302	0.803243
201	1525	403	0.000302	0.0302	0.803545
2601	5801	301	0.000302	0.0302	0.803847
2402	1801	1401	0.0003	0.03	0.804147
1101	1301	301	0.0003	0.03	0.804447
203	1801	1502	0.0003	0.03	0.804747
1102	1502	1502	0.000298	0.0298	0.805045
2601	1501	1202	0.000298	0.0298	0.805343
201	5401	1502	0.000297	0.0297	0.80564
206	3501	1202	0.000297	0.0297	0.805937
1101	1502	1401	0.000296	0.0296	0.806233
1101	3802	1602	0.000295	0.0295	0.806528
2402	4001	1502	0.000293	0.0293	0.806821
201	1301	1502	0.000292	0.0292	0.807113
3101	5102	1401	0.000292	0.0292	0.807405
101	3802	1502	0.000291	0.0291	0.807696
2601	3802	701	0.00029	0.029	0.807986
1101	2704	405	0.000288	0.0288	0.808274
1101	3802	301	0.000286	0.0286	0.80856
201	4601	1404	0.000286	0.0286	0.808846
101	1502	1202	0.000285	0.0285	0.809131
2402	3501	901	0.000285	0.0285	0.809416
1104	1502	1202	0.000285	0.0285	0.809701
2402	4803	901	0.000285	0.0285	0.809986
2901	705	301	0.000285	0.0285	0.810271
201	5101	1101	0.000284	0.0284	0.810555
2402	4601	403	0.000283	0.0283	0.810838
3303	4601	405	0.000282	0.0282	0.81112
201	3802	1106	0.00028	0.028	0.8114
2901	705	1401	0.00028	0.028	0.81168
1101	4001	1101	0.000278	0.0278	0.811958
2402	4601	803	0.000278	0.0278	0.812236
1101	5601	1106	0.000277	0.0277	0.812513
3101	1502	405	0.000277	0.0277	0.81279
2601	3802	1302	0.000275	0.0275	0.813065
2901	4601	1202	0.000275	0.0275	0.81334
3101	5102	701	0.000275	0.0275	0.813615
1101	3901	1405	0.000274	0.0274	0.813889
2407	3802	1202	0.000273	0.0273	0.814162
2601	4601	1502	0.000273	0.0273	0.814435
3301	4403	1502	0.000273	0.0273	0.814708
2402	5502	901	0.000272	0.0272	0.81498
2601	1525	301	0.000272	0.0272	0.815252
2901	1301	901	0.000271	0.0271	0.815523
206	4006	1202	0.00027	0.027	0.815793
1101	2706	901	0.000269	0.0269	0.816062
2901	5201	1502	0.000269	0.0269	0.816331
3301	1502	1312	0.000269	0.0269	0.8166
3301	5502	1202	0.000269	0.0269	0.816869
3301	705	1001	0.000269	0.0269	0.817138
1104	5102	1001	0.000268	0.0268	0.817406
211	5101	1202	0.000268	0.0268	0.817674
203	5101	1202	0.000267	0.0267	0.817941
206	1501	1202	0.000267	0.0267	0.818208
101	4803	1202	0.000267	0.0267	0.818475
2402	5102	1202	0.000267	0.0267	0.818742
2601	3802	403	0.000267	0.0267	0.819009
3301	4403	803	0.000267	0.0267	0.819276
3303	1502	1501	0.000267	0.0267	0.819543
201	4602	1502	0.000266	0.0266	0.819809
1102	5101	1301	0.000266	0.0266	0.820075
101	2707	1101	0.000266	0.0266	0.820341
1101	5102	1106	0.000266	0.0266	0.820607
201	4801	405	0.000266	0.0266	0.820873
1102	4601	403	0.000266	0.0266	0.821139
1101	3802	404	0.000266	0.0266	0.821405
201	1510	403	0.000266	0.0266	0.821671
206	4006	1401	0.000266	0.0266	0.821937
206	1511	1202	0.000266	0.0266	0.822203
201	1515	901	0.000266	0.0266	0.822469
1102	5101	1312	0.000266	0.0266	0.822735
201	5201	1502	0.000266	0.0266	0.823001
201	1301	1602	0.000266	0.0266	0.823267
2402	1801	403	0.000266	0.0266	0.823533
1101	1525	1207	0.000266	0.0266	0.823799
2301	4101	804	0.000266	0.0266	0.824065
1101	4001	801	0.000266	0.0266	0.824331
203	1802	1502	0.000266	0.0266	0.824597
201	1801	1501	0.000266	0.0266	0.824863
203	702	1401	0.000266	0.0266	0.825129
1104	4601	901	0.000266	0.0266	0.825395
203	3906	1202	0.000266	0.0266	0.825661
2402	3501	403	0.000266	0.0266	0.825927
1101	1535	1502	0.000266	0.0266	0.826193
101	2705	404	0.000266	0.0266	0.826459
1101	1525	1402	0.000266	0.0266	0.826725
1101	2706	101	0.000266	0.0266	0.826991
1101	5101	701	0.000266	0.0266	0.827257
1101	5201	1312	0.000266	0.0266	0.827523
1104	4001	1502	0.000266	0.0266	0.827789
201	5701	301	0.000266	0.0266	0.828055
201	705	403	0.000266	0.0266	0.828321
206	5601	901	0.000266	0.0266	0.828587
206	702	1101	0.000266	0.0266	0.828853
2402	3505	403	0.000266	0.0266	0.829119
206	4006	301	0.000266	0.0266	0.829385
2402	4602	901	0.000266	0.0266	0.829651
2402	5502	803	0.000266	0.0266	0.829917
2402	5601	1101	0.000266	0.0266	0.830183
2403	5604	1404	0.000266	0.0266	0.830449
2410	1802	1501	0.000266	0.0266	0.830715
2410	4801	1202	0.000266	0.0266	0.830981
2601	1501	1418	0.000266	0.0266	0.831247
2601	4001	901	0.000266	0.0266	0.831513
2601	4006	1201	0.000266	0.0266	0.831779
2901	1301	405	0.000266	0.0266	0.832045
2901	4006	803	0.000266	0.0266	0.832311
2901	702	1501	0.000266	0.0266	0.832577
3001	1510	1302	0.000266	0.0266	0.832843
3001	5001	101	0.000266	0.0266	0.833109
301	3503	1202	0.000266	0.0266	0.833375
301	4402	1301	0.000266	0.0266	0.833641
301	5201	401	0.000266	0.0266	0.833907
301	702	1501	0.000266	0.0266	0.834173
307	1302	701	0.000266	0.0266	0.834439
3101	4001	403	0.000266	0.0266	0.834705
3201	1301	1202	0.000266	0.0266	0.834971
3201	3501	1101	0.000266	0.0266	0.835237
3301	1525	1502	0.000266	0.0266	0.835503
3301	2703	301	0.000266	0.0266	0.835769
3301	3503	1401	0.000266	0.0266	0.836035
3301	4601	405	0.000266	0.0266	0.836301
3301	5001	701	0.000266	0.0266	0.836567
3301	5801	1301	0.000266	0.0266	0.836833
3301	5801	1404	0.000266	0.0266	0.837099
3301	5802	301	0.000266	0.0266	0.837365
3301	702	1301	0.000266	0.0266	0.837631
3303	2706	701	0.000266	0.0266	0.837897
3303	3503	1401	0.000266	0.0266	0.838163
3303	4403	404	0.000266	0.0266	0.838429
3303	4803	1101	0.000266	0.0266	0.838695
3303	5801	1405	0.000266	0.0266	0.838961
3401	5101	403	0.000266	0.0266	0.839227
6801	2705	803	0.000266	0.0266	0.839493
6801	4601	1302	0.000266	0.0266	0.839759
6801	702	1301	0.000266	0.0266	0.840025
6801	702	1501	0.000266	0.0266	0.840291
7401	1302	1312	0.000266	0.0266	0.840557
7401	3802	901	0.000266	0.0266	0.840823
2601	1525	1104	0.000265	0.0265	0.841088
3301	5801	701	0.000265	0.0265	0.841353
2402	3901	1401	0.000264	0.0264	0.841617
2402	4601	1501	0.000264	0.0264	0.841881
301	3501	1312	0.000264	0.0264	0.842145
3303	705	1501	0.000264	0.0264	0.842409
3401	3505	1202	0.000264	0.0264	0.842673
2402	1501	1405	0.000262	0.0262	0.842935
2402	5401	403	0.000262	0.0262	0.843197
1101	1525	1405	0.000261	0.0261	0.843458
101	5701	1501	0.000261	0.0261	0.843719
3001	2706	1202	0.000261	0.0261	0.84398
203	5102	901	0.00026	0.026	0.84424
203	1512	901	0.00026	0.026	0.8445
2902	705	901	0.00026	0.026	0.84476
301	3503	803	0.00026	0.026	0.84502
1102	1512	1502	0.000259	0.0259	0.845279
2901	4601	1401	0.000259	0.0259	0.845538
201	4006	901	0.000258	0.0258	0.845796
201	5502	1418	0.000257	0.0257	0.846053
201	702	1001	0.000257	0.0257	0.84631
2402	4002	1501	0.000257	0.0257	0.846567
2901	1502	803	0.000256	0.0256	0.846823
3301	5604	1502	0.000256	0.0256	0.847079
1101	4001	403	0.000255	0.0255	0.847334
206	4001	405	0.000255	0.0255	0.847589
206	4002	901	0.000254	0.0254	0.847843
201	4002	403	0.000254	0.0254	0.848097
203	5502	1101	0.000254	0.0254	0.848351
2410	3901	1502	0.000254	0.0254	0.848605
2601	4403	701	0.000254	0.0254	0.848859
203	3802	1312	0.000252	0.0252	0.849111
203	705	1001	0.000252	0.0252	0.849363
201	705	1106	0.000252	0.0252	0.849615
2402	1502	1101	0.000251	0.0251	0.849866
3303	1512	901	0.000251	0.0251	0.850117
1102	1502	901	0.00025	0.025	0.850367
1101	5502	1201	0.00025	0.025	0.850617
101	5701	405	0.00025	0.025	0.850867
1101	5502	1602	0.00025	0.025	0.851117
2402	1501	1502	0.00025	0.025	0.851367
203	2704	1101	0.000249	0.0249	0.851616
1101	3901	901	0.000248	0.0248	0.851864
2402	4601	1602	0.000248	0.0248	0.852112
3201	3501	1202	0.000247	0.0247	0.852359
201	4002	901	0.000246	0.0246	0.852605
2403	1525	1101	0.000246	0.0246	0.852851
1101	3901	1201	0.000245	0.0245	0.853096
2402	1512	1602	0.000245	0.0245	0.853341
2403	1525	803	0.000245	0.0245	0.853586
3301	3802	901	0.000245	0.0245	0.853831
1101	2704	1401	0.000244	0.0244	0.854075
1102	3901	405	0.000243	0.0243	0.854318
2402	1301	803	0.000243	0.0243	0.854561
206	4001	1405	0.000243	0.0243	0.854804
2402	1527	403	0.000241	0.0241	0.855045
1101	1512	405	0.000241	0.0241	0.855286
1101	5401	1502	0.000241	0.0241	0.855527
2402	4002	1202	0.000241	0.0241	0.855768
2402	1502	1602	0.00024	0.024	0.856008
2402	5101	1401	0.00024	0.024	0.856248
203	5101	405	0.000239	0.0239	0.856487
201	5604	1502	0.000239	0.0239	0.856726
2402	4803	1001	0.000238	0.0238	0.856964
2402	4803	1101	0.000238	0.0238	0.857202
2402	5201	803	0.000238	0.0238	0.85744
2901	4601	1501	0.000238	0.0238	0.857678
2901	4001	405	0.000237	0.0237	0.857915
3303	4601	403	0.000236	0.0236	0.858151
1102	4001	1602	0.000235	0.0235	0.858386
1101	5801	901	0.000235	0.0235	0.858621
203	3701	1001	0.000234	0.0234	0.858855
2901	1502	405	0.000234	0.0234	0.859089
3303	4001	1101	0.000234	0.0234	0.859323
206	5401	1405	0.000232	0.0232	0.859555
203	1501	1202	0.000232	0.0232	0.859787
3303	5801	803	0.000231	0.0231	0.860018
1101	3802	1401	0.000228	0.0228	0.860246
206	4601	1202	0.000227	0.0227	0.860473
2402	1801	701	0.000226	0.0226	0.860699
1101	1301	803	0.000225	0.0225	0.860924
201	1512	1502	0.000225	0.0225	0.861149
1102	2704	1401	0.000224	0.0224	0.861373
2407	3505	405	0.000223	0.0223	0.861596
201	3901	1202	0.000222	0.0222	0.861818
1102	4601	301	0.000222	0.0222	0.86204
3303	1525	1202	0.000222	0.0222	0.862262
3301	1502	901	0.000221	0.0221	0.862483
2407	1525	1502	0.00022	0.022	0.862703
2407	3505	1502	0.00022	0.022	0.862923
1101	5201	1202	0.000218	0.0218	0.863141
2407	3505	1106	0.000218	0.0218	0.863359
201	4403	701	0.000217	0.0217	0.863576
203	1525	403	0.000217	0.0217	0.863793
201	4601	301	0.000215	0.0215	0.864008
206	3901	405	0.000215	0.0215	0.864223
201	5602	1502	0.000214	0.0214	0.864437
201	5102	1502	0.000214	0.0214	0.864651
2402	3802	1001	0.000213	0.0213	0.864864
2402	7301	102	0.000213	0.0213	0.865077
3301	1801	803	0.000213	0.0213	0.86529
3303	3503	1301	0.000213	0.0213	0.865503
1101	1525	1404	0.000212	0.0212	0.865715
203	5401	405	0.000212	0.0212	0.865927
1101	5201	1405	0.000211	0.0211	0.866138
1101	3505	1101	0.000211	0.0211	0.866349
1102	3802	1602	0.000211	0.0211	0.86656
3301	5401	405	0.00021	0.021	0.86677
2410	3505	1502	0.000209	0.0209	0.866979
3301	4006	1202	0.000209	0.0209	0.867188
206	1301	1602	0.000208	0.0208	0.867396
1101	1525	901	0.000207	0.0207	0.867603
101	5701	1401	0.000205	0.0205	0.867808
1101	3802	1207	0.000205	0.0205	0.868013
1101	4006	1202	0.000205	0.0205	0.868218
2601	3501	403	0.000201	0.0201	0.868419
1101	5201	1404	0.0002	0.02	0.868619
1101	1518	901	0.000199	0.0199	0.868818
206	3501	403	0.000199	0.0199	0.869017
2407	3505	301	0.000199	0.0199	0.869216
206	1525	1312	0.000198	0.0198	0.869414
3101	3505	1202	0.000197	0.0197	0.869611
3303	3802	803	0.000197	0.0197	0.869808
203	5801	1302	0.000195	0.0195	0.870003
1101	4601	701	0.000194	0.0194	0.870197
1101	1801	901	0.000193	0.0193	0.87039
206	1501	1502	0.000192	0.0192	0.870582
1101	5401	301	0.000191	0.0191	0.870773
201	4601	1001	0.000191	0.0191	0.870964
2402	1801	1502	0.000191	0.0191	0.871155
2402	1525	1501	0.00019	0.019	0.871345
2402	4001	803	0.00019	0.019	0.871535
1101	5502	1401	0.000189	0.0189	0.871724
206	1502	1312	0.000189	0.0189	0.871913
2402	3802	403	0.000189	0.0189	0.872102
2402	4801	403	0.000189	0.0189	0.872291
1101	1502	406	0.000188	0.0188	0.872479
2402	3701	1001	0.000188	0.0188	0.872667
203	4403	701	0.000188	0.0188	0.872855
203	4001	405	0.000187	0.0187	0.873042
3301	4803	803	0.000187	0.0187	0.873229
3303	3802	1202	0.000187	0.0187	0.873416
203	5201	101	0.000185	0.0185	0.873601
2402	1502	701	0.000185	0.0185	0.873786
2402	4006	803	0.000184	0.0184	0.87397
3001	1502	1202	0.000184	0.0184	0.874154
3303	3802	1101	0.000184	0.0184	0.874338
203	1502	1501	0.000183	0.0183	0.874521
1101	1801	1404	0.000183	0.0183	0.874704
1102	4801	1202	0.000183	0.0183	0.874887
203	4001	1401	0.000182	0.0182	0.875069
203	4001	403	0.000181	0.0181	0.87525
2410	3505	901	0.000181	0.0181	0.875431
2402	2706	701	0.00018	0.018	0.875611
3101	5102	1201	0.00018	0.018	0.875791
201	5101	1401	0.000179	0.0179	0.87597
2403	1502	1202	0.000179	0.0179	0.876149
2407	1301	405	0.000179	0.0179	0.876328
1101	2704	803	0.000178	0.0178	0.876506
1101	3802	406	0.000178	0.0178	0.876684
203	1502	1602	0.000177	0.0177	0.876861
1101	1502	701	0.000176	0.0176	0.877037
1104	5102	405	0.000176	0.0176	0.877213
2407	5101	406	0.000176	0.0176	0.877389
3101	4001	1202	0.000176	0.0176	0.877565
203	705	901	0.000175	0.0175	0.87774
203	1525	301	0.000175	0.0175	0.877915
203	4801	1501	0.000175	0.0175	0.87809
2407	3505	1501	0.000175	0.0175	0.878265
2402	1525	1001	0.000174	0.0174	0.878439
3301	5102	901	0.000174	0.0174	0.878613
3301	1301	1312	0.000173	0.0173	0.878786
203	4601	403	0.000172	0.0172	0.878958
2402	1502	1207	0.000172	0.0172	0.87913
2402	5801	1404	0.000172	0.0172	0.879302
1101	3802	1501	0.000171	0.0171	0.879473
3303	1502	1312	0.000171	0.0171	0.879644
206	705	405	0.00017	0.017	0.879814
2402	1512	901	0.000169	0.0169	0.879983
203	1301	405	0.000168	0.0168	0.880151
1102	5701	701	0.000168	0.0168	0.880319
201	1502	1101	0.000168	0.0168	0.880487
2402	1511	901	0.000167	0.0167	0.880654
203	2704	1501	0.000167	0.0167	0.880821
2403	1512	1612	0.000167	0.0167	0.880988
2407	1502	1502	0.000167	0.0167	0.881155
2402	1502	1501	0.000166	0.0166	0.881321
206	3501	1001	0.000166	0.0166	0.881487
101	5604	1502	0.000166	0.0166	0.881653
206	4002	1202	0.000166	0.0166	0.881819
201	5502	405	0.000165	0.0165	0.881984
3401	1502	1202	0.000165	0.0165	0.882149
1101	1502	1201	0.000164	0.0164	0.882313
206	4801	1202	0.000164	0.0164	0.882477
3301	4601	1501	0.000164	0.0164	0.882641
3303	4001	403	0.000164	0.0164	0.882805
3303	5801	1104	0.000164	0.0164	0.882969
206	3802	803	0.000163	0.0163	0.883132
2407	3905	1502	0.000162	0.0162	0.883294
1101	2706	403	0.000161	0.0161	0.883455
101	5701	1202	0.00016	0.016	0.883615
2402	1525	301	0.00016	0.016	0.883775
2901	705	1106	0.00016	0.016	0.883935
201	4002	1202	0.000159	0.0159	0.884094
1101	1302	1202	0.000159	0.0159	0.884253
2901	5101	1202	0.000159	0.0159	0.884412
1101	4601	1454	0.000158	0.0158	0.88457
206	1527	403	0.000158	0.0158	0.884728
2402	1801	803	0.000157	0.0157	0.884885
1101	4002	1502	0.000157	0.0157	0.885042
201	4001	701	0.000157	0.0157	0.885199
2407	702	101	0.000157	0.0157	0.885356
2407	4601	1202	0.000156	0.0156	0.885512
3101	1501	1401	0.000156	0.0156	0.885668
1101	1513	1202	0.000154	0.0154	0.885822
203	1525	1405	0.000154	0.0154	0.885976
101	5401	405	0.000154	0.0154	0.88613
2407	1525	1202	0.000154	0.0154	0.886284
2601	4601	901	0.000154	0.0154	0.886438
2901	1301	1202	0.000154	0.0154	0.886592
2601	1301	1202	0.000153	0.0153	0.886745
2601	3802	405	0.000153	0.0153	0.886898
1101	702	101	0.000152	0.0152	0.88705
1102	5601	1312	0.000152	0.0152	0.887202
2402	1525	1405	0.000152	0.0152	0.887354
2402	1501	403	0.000152	0.0152	0.887506
3301	3802	803	0.000152	0.0152	0.887658
203	5502	803	0.000151	0.0151	0.887809
201	1301	1312	0.00015	0.015	0.887959
201	5601	405	0.00015	0.015	0.888109
203	1527	901	0.00015	0.015	0.888259
2402	4001	406	0.00015	0.015	0.888409
2407	1502	901	0.00015	0.015	0.888559
2407	4001	1202	0.00015	0.015	0.888709
3303	1525	1502	0.00015	0.015	0.888859
1101	5201	1502	0.000149	0.0149	0.889008
101	1525	1312	0.000149	0.0149	0.889157
1102	1301	1502	0.000148	0.0148	0.889305
1101	5502	803	0.000148	0.0148	0.889453
1101	1511	901	0.000148	0.0148	0.889601
203	1525	1502	0.000148	0.0148	0.889749
201	3802	405	0.000147	0.0147	0.889896
201	5102	901	0.000147	0.0147	0.890043
203	3802	1001	0.000147	0.0147	0.89019
2601	5401	405	0.000147	0.0147	0.890337
203	1512	1502	0.000146	0.0146	0.890483
201	3901	1502	0.000146	0.0146	0.890629
1101	1502	1104	0.000146	0.0146	0.890775
206	1525	405	0.000146	0.0146	0.890921
3001	4001	901	0.000146	0.0146	0.891067
301	4801	901	0.000146	0.0146	0.891213
1101	1502	1207	0.000145	0.0145	0.891358
201	1525	1302	0.000145	0.0145	0.891503
1101	3501	1202	0.000145	0.0145	0.891648
1101	5201	1104	0.000145	0.0145	0.891793
2403	3915	1202	0.000145	0.0145	0.891938
2601	5701	403	0.000145	0.0145	0.892083
3001	1301	1202	0.000145	0.0145	0.892228
3001	4601	901	0.000145	0.0145	0.892373
1101	4601	1104	0.000144	0.0144	0.892517
1101	5801	1202	0.000144	0.0144	0.892661
203	702	1001	0.000144	0.0144	0.892805
1101	5502	1502	0.000144	0.0144	0.892949
201	1518	1602	0.000144	0.0144	0.893093
201	2704	405	0.000144	0.0144	0.893237
206	2704	405	0.000144	0.0144	0.893381
2601	5001	701	0.000144	0.0144	0.893525
201	5601	1312	0.000143	0.0143	0.893668
201	3901	901	0.000143	0.0143	0.893811
201	5602	901	0.000143	0.0143	0.893954
201	5801	1502	0.000143	0.0143	0.894097
203	5601	1202	0.000143	0.0143	0.89424
1101	3901	1101	0.000143	0.0143	0.894383
201	5401	901	0.000143	0.0143	0.894526
2402	5101	1404	0.000143	0.0143	0.894669
2402	5602	1501	0.000143	0.0143	0.894812
1101	1501	1312	0.000142	0.0142	0.894954
206	4601	405	0.000142	0.0142	0.895096
2402	3505	901	0.000142	0.0142	0.895238
2402	4001	1418	0.000142	0.0142	0.89538
3001	3802	1202	0.000142	0.0142	0.895522
3101	4001	301	0.000142	0.0142	0.895664
1101	3501	901	0.000141	0.0141	0.895805
201	4601	1405	0.000141	0.0141	0.895946
1101	702	1501	0.000141	0.0141	0.896087
2601	3901	1401	0.000141	0.0141	0.896228
6801	801	1202	0.000141	0.0141	0.896369
1101	5602	1202	0.00014	0.014	0.896509
1101	1301	1001	0.00014	0.014	0.896649
1101	1525	1312	0.00014	0.014	0.896789
206	4001	1501	0.00014	0.014	0.896929
101	5101	701	0.00014	0.014	0.897069
201	1501	1401	0.00014	0.014	0.897209
2407	1801	1502	0.00014	0.014	0.897349
1101	3501	1501	0.000139	0.0139	0.897488
203	5604	1202	0.000139	0.0139	0.897627
201	5502	901	0.000139	0.0139	0.897766
201	1511	1202	0.000139	0.0139	0.897905
201	5502	1101	0.000139	0.0139	0.898044
203	4006	1602	0.000139	0.0139	0.898183
203	1502	301	0.000139	0.0139	0.898322
2601	1525	1502	0.000139	0.0139	0.898461
3001	1302	1401	0.000139	0.0139	0.8986
3401	1502	901	0.000139	0.0139	0.898739
201	4001	1401	0.000138	0.0138	0.898877
201	1525	901	0.000138	0.0138	0.899015
203	5801	1202	0.000138	0.0138	0.899153
2402	1525	405	0.000138	0.0138	0.899291
1101	1302	701	0.000138	0.0138	0.899429
203	1301	1405	0.000138	0.0138	0.899567
2402	5401	1302	0.000138	0.0138	0.899705
2402	702	1301	0.000138	0.0138	0.899843
1101	3505	1612	0.000137	0.0137	0.89998
1101	5604	1202	0.000137	0.0137	0.900117
1101	1502	1407	0.000137	0.0137	0.900254
101	5801	1302	0.000137	0.0137	0.900391
201	3802	901	0.000137	0.0137	0.900528
2402	3802	1201	0.000137	0.0137	0.900665
2402	5502	1501	0.000137	0.0137	0.900802
2601	3802	1501	0.000137	0.0137	0.900939
2901	5401	901	0.000137	0.0137	0.901076
3101	5101	1101	0.000137	0.0137	0.901213
3301	4601	1401	0.000137	0.0137	0.90135
201	5801	803	0.000136	0.0136	0.901486
1101	1525	301	0.000136	0.0136	0.901622
101	1525	803	0.000136	0.0136	0.901758
101	3505	1202	0.000136	0.0136	0.901894
2402	5101	301	0.000136	0.0136	0.90203
2403	4601	901	0.000136	0.0136	0.902166
2407	2706	1202	0.000136	0.0136	0.902302
3101	5801	301	0.000136	0.0136	0.902438
3301	4403	301	0.000136	0.0136	0.902574
3303	1501	901	0.000136	0.0136	0.90271
3303	5502	1405	0.000136	0.0136	0.902846
3401	1521	405	0.000136	0.0136	0.902982
3401	4601	901	0.000136	0.0136	0.903118
201	4601	404	0.000135	0.0135	0.903253
201	3802	1404	0.000135	0.0135	0.903388
201	5101	1001	0.000135	0.0135	0.903523
201	2704	701	0.000135	0.0135	0.903658
203	5502	1001	0.000135	0.0135	0.903793
1101	4601	1101	0.000135	0.0135	0.903928
203	3802	1101	0.000135	0.0135	0.904063
2403	4803	1202	0.000135	0.0135	0.904198
301	3501	901	0.000135	0.0135	0.904333
3101	4601	803	0.000135	0.0135	0.904468
3301	1501	1602	0.000135	0.0135	0.904603
3301	4403	1202	0.000135	0.0135	0.904738
3301	5801	802	0.000135	0.0135	0.904873
3303	705	901	0.000135	0.0135	0.905008
201	1527	406	0.000134	0.0134	0.905142
1102	1301	803	0.000134	0.0134	0.905276
206	4601	1001	0.000134	0.0134	0.90541
201	1517	1302	0.000134	0.0134	0.905544
1101	1502	1302	0.000134	0.0134	0.905678
1101	1525	701	0.000134	0.0134	0.905812
1104	3802	1502	0.000134	0.0134	0.905946
1101	2706	1001	0.000134	0.0134	0.90608
1101	4002	301	0.000134	0.0134	0.906214
1102	2704	901	0.000134	0.0134	0.906348
206	1525	1401	0.000134	0.0134	0.906482
2402	5101	405	0.000134	0.0134	0.906616
2601	3802	1312	0.000134	0.0134	0.90675
2601	3802	1405	0.000134	0.0134	0.906884
2901	4601	1502	0.000134	0.0134	0.907018
2901	5401	1501	0.000134	0.0134	0.907152
3303	3802	1104	0.000134	0.0134	0.907286
3303	3802	403	0.000134	0.0134	0.90742
3303	4403	1602	0.000134	0.0134	0.907554
3303	4403	301	0.000134	0.0134	0.907688
3303	5601	403	0.000134	0.0134	0.907822
101	5201	1501	0.000133	0.0133	0.907955
1102	2704	1207	0.000133	0.0133	0.908088
1101	1307	1207	0.000133	0.0133	0.908221
1102	1502	803	0.000133	0.0133	0.908354
203	3915	701	0.000133	0.0133	0.908487
1104	2706	901	0.000133	0.0133	0.90862
206	705	403	0.000133	0.0133	0.908753
201	1518	1101	0.000133	0.0133	0.908886
201	3915	901	0.000133	0.0133	0.909019
1103	5201	401	0.000133	0.0133	0.909152
201	3503	1401	0.000133	0.0133	0.909285
1101	4803	901	0.000133	0.0133	0.909418
1104	1527	403	0.000133	0.0133	0.909551
1102	1525	1106	0.000133	0.0133	0.909684
1101	3802	1212	0.000133	0.0133	0.909817
1101	4001	404	0.000133	0.0133	0.90995
201	5401	703	0.000133	0.0133	0.910083
2402	1525	1454	0.000133	0.0133	0.910216
1101	1802	1202	0.000133	0.0133	0.910349
201	1302	1501	0.000133	0.0133	0.910482
101	705	1501	0.000133	0.0133	0.910615
206	5101	1501	0.000133	0.0133	0.910748
206	3503	1301	0.000133	0.0133	0.910881
1112	2704	405	0.000133	0.0133	0.911014
1102	5501	410	0.000133	0.0133	0.911147
1101	3501	1602	0.000133	0.0133	0.91128
201	4601	906	0.000133	0.0133	0.911413
2402	1525	1201	0.000133	0.0133	0.911546
1101	2706	1216	0.000133	0.0133	0.911679
206	1518	403	0.000133	0.0133	0.911812
1101	3903	1202	0.000133	0.0133	0.911945
201	1302	1207	0.000133	0.0133	0.912078
1102	1525	1312	0.000133	0.0133	0.912211
1101	5601	406	0.000133	0.0133	0.912344
201	3901	403	0.000133	0.0133	0.912477
1102	5401	1101	0.000133	0.0133	0.91261
2402	3905	1202	0.000133	0.0133	0.912743
1102	5201	1501	0.000133	0.0133	0.912876
1102	1512	405	0.000133	0.0133	0.913009
2402	1515	901	0.000133	0.0133	0.913142
1102	5502	701	0.000133	0.0133	0.913275
201	5602	407	0.000133	0.0133	0.913408
1112	1301	1401	0.000133	0.0133	0.913541
201	1501	1101	0.000133	0.0133	0.913674
211	4006	1001	0.000133	0.0133	0.913807
1101	3901	801	0.000133	0.0133	0.91394
1101	3801	1502	0.000133	0.0133	0.914073
1102	4803	803	0.000133	0.0133	0.914206
1101	3901	301	0.000133	0.0133	0.914339
206	1512	1201	0.000133	0.0133	0.914472
1101	1501	301	0.000133	0.0133	0.914605
1102	5601	1101	0.000133	0.0133	0.914738
203	1801	405	0.000133	0.0133	0.914871
1101	5201	1101	0.000133	0.0133	0.915004
201	1301	1612	0.000133	0.0133	0.915137
1101	2704	1207	0.000133	0.0133	0.91527
1101	5501	1202	0.000133	0.0133	0.915403
1101	1301	1358	0.000133	0.0133	0.915536
2402	3905	1401	0.000133	0.0133	0.915669
201	4002	405	0.000133	0.0133	0.915802
203	1525	1101	0.000133	0.0133	0.915935
206	3501	1101	0.000133	0.0133	0.916068
2402	2704	1207	0.000133	0.0133	0.916201
201	5401	1207	0.000133	0.0133	0.916334
2402	2705	401	0.000133	0.0133	0.916467
101	3701	901	0.000133	0.0133	0.9166
1101	2703	1202	0.000133	0.0133	0.916733
203	5401	1201	0.000133	0.0133	0.916866
203	5102	1002	0.000133	0.0133	0.916999
206	1515	803	0.000133	0.0133	0.917132
2402	2703	701	0.000133	0.0133	0.917265
201	4006	1502	0.000133	0.0133	0.917398
103	3701	1001	0.000133	0.0133	0.917531
2402	1505	1001	0.000133	0.0133	0.917664
1101	5502	802	0.000133	0.0133	0.917797
206	4002	1405	0.000133	0.0133	0.91793
206	5801	901	0.000133	0.0133	0.918063
201	1527	1202	0.000133	0.0133	0.918196
101	1508	1201	0.000133	0.0133	0.918329
206	2704	1602	0.000133	0.0133	0.918462
2402	3802	407	0.000133	0.0133	0.918595
1102	1512	901	0.000133	0.0133	0.918728
1104	4601	1502	0.000133	0.0133	0.918861
1102	5502	1404	0.000133	0.0133	0.918994
203	4601	1106	0.000133	0.0133	0.919127
206	3501	405	0.000133	0.0133	0.91926
201	1501	1201	0.000133	0.0133	0.919393
211	4006	1502	0.000133	0.0133	0.919526
2402	1511	1101	0.000133	0.0133	0.919659
201	5401	1104	0.000133	0.0133	0.919792
2402	1502	1216	0.000133	0.0133	0.919925
201	5601	101	0.000133	0.0133	0.920058
203	3901	809	0.000133	0.0133	0.920191
1101	4002	1401	0.000133	0.0133	0.920324
1101	4801	1401	0.000133	0.0133	0.920457
201	4601	101	0.000133	0.0133	0.92059
1101	3901	403	0.000133	0.0133	0.920723
201	1501	1602	0.000133	0.0133	0.920856
1101	4001	1201	0.000133	0.0133	0.920989
1104	1501	1202	0.000133	0.0133	0.921122
1102	4601	1101	0.000133	0.0133	0.921255
201	4002	1001	0.000133	0.0133	0.921388
203	1301	803	0.000133	0.0133	0.921521
1102	4002	1312	0.000133	0.0133	0.921654
1101	5501	1101	0.000133	0.0133	0.921787
201	801	301	0.000133	0.0133	0.92192
201	3901	802	0.000133	0.0133	0.922053
101	5701	1428	0.000133	0.0133	0.922186
206	1301	1301	0.000133	0.0133	0.922319
1101	1507	301	0.000133	0.0133	0.922452
201	4001	1106	0.000133	0.0133	0.922585
201	1503	403	0.000133	0.0133	0.922718
1101	1546	1501	0.000133	0.0133	0.922851
1101	4001	1402	0.000133	0.0133	0.922984
1101	4002	1104	0.000133	0.0133	0.923117
1101	5106	1502	0.000133	0.0133	0.92325
1102	1802	1502	0.000133	0.0133	0.923383
1103	5201	403	0.000133	0.0133	0.923516
201	3901	801	0.000133	0.0133	0.923649
201	705	1104	0.000133	0.0133	0.923782
203	1301	1101	0.000133	0.0133	0.923915
203	5801	1312	0.000133	0.0133	0.924048
206	702	101	0.000133	0.0133	0.924181
211	4403	701	0.000133	0.0133	0.924314
2402	3502	1207	0.000133	0.0133	0.924447
1101	1802	1106	0.000133	0.0133	0.92458
201	7301	1602	0.000133	0.0133	0.924713
206	5102	1001	0.000133	0.0133	0.924846
206	5502	405	0.000133	0.0133	0.924979
206	3505	1401	0.000133	0.0133	0.925112
201	1525	1307	0.000133	0.0133	0.925245
1102	5601	405	0.000133	0.0133	0.925378
2402	1518	401	0.000133	0.0133	0.925511
101	2704	1312	0.000133	0.0133	0.925644
2402	1512	1454	0.000133	0.0133	0.925777
2402	1301	1404	0.000133	0.0133	0.92591
101	3501	1001	0.000133	0.0133	0.926043
1101	5701	403	0.000133	0.0133	0.926176
201	3503	1104	0.000133	0.0133	0.926309
1104	5201	803	0.000133	0.0133	0.926442
201	3909	405	0.000133	0.0133	0.926575
1102	5102	405	0.000133	0.0133	0.926708
206	5502	701	0.000133	0.0133	0.926841
203	5610	1207	0.000133	0.0133	0.926974
201	4602	1404	0.000133	0.0133	0.927107
1102	5201	1404	0.000133	0.0133	0.92724
1101	5502	1301	0.000133	0.0133	0.927373
101	4403	701	0.000133	0.0133	0.927506
206	5102	410	0.000133	0.0133	0.927639
1102	4001	1201	0.000133	0.0133	0.927772
201	4403	1201	0.000133	0.0133	0.927905
1102	5502	410	0.000133	0.0133	0.928038
206	5101	1146	0.000133	0.0133	0.928171
203	1525	1602	0.000133	0.0133	0.928304
203	5201	803	0.000133	0.0133	0.928437
1101	4602	1207	0.000133	0.0133	0.92857
201	5401	1101	0.000133	0.0133	0.928703
238	1301	1602	0.000133	0.0133	0.928836
1102	1302	701	0.000133	0.0133	0.928969
206	4006	403	0.000133	0.0133	0.929102
1102	4001	1610	0.000133	0.0133	0.929235
206	5101	1403	0.000133	0.0133	0.929368
206	5502	1405	0.000133	0.0133	0.929501
201	705	1312	0.000133	0.0133	0.929634
1101	5603	901	0.000133	0.0133	0.929767
203	5401	1502	0.000133	0.0133	0.9299
206	4803	701	0.000133	0.0133	0.930033
206	705	1401	0.000133	0.0133	0.930166
101	3701	1405	0.000133	0.0133	0.930299
1102	5502	1612	0.000133	0.0133	0.930432
203	3802	1610	0.000133	0.0133	0.930565
203	5102	1201	0.000133	0.0133	0.930698
206	5502	803	0.000133	0.0133	0.930831
101	4601	1404	0.000133	0.0133	0.930964
101	5201	803	0.000133	0.0133	0.931097
101	5502	1202	0.000133	0.0133	0.93123
101	5701	705	0.000133	0.0133	0.931363
1101	1501	1401	0.000133	0.0133	0.931496
1101	1502	1503	0.000133	0.0133	0.931629
1101	1513	803	0.000133	0.0133	0.931762
1101	1525	1106	0.000133	0.0133	0.931895
1101	1801	1535	0.000133	0.0133	0.932028
1101	3501	1502	0.000133	0.0133	0.932161
1101	3503	1401	0.000133	0.0133	0.932294
1101	3505	1602	0.000133	0.0133	0.932427
1101	3915	1202	0.000133	0.0133	0.93256
1101	4001	401	0.000133	0.0133	0.932693
1101	4002	1001	0.000133	0.0133	0.932826
1101	4006	101	0.000133	0.0133	0.932959
1101	4006	1101	0.000133	0.0133	0.933092
1101	4063	1502	0.000133	0.0133	0.933225
1101	4601	1407	0.000133	0.0133	0.933358
1101	4801	1407	0.000133	0.0133	0.933491
1101	5101	1418	0.000133	0.0133	0.933624
1101	5426	1602	0.000133	0.0133	0.933757
1101	5601	403	0.000133	0.0133	0.93389
1101	5604	1101	0.000133	0.0133	0.934023
1101	5604	803	0.000133	0.0133	0.934156
1102	1302	901	0.000133	0.0133	0.934289
1102	3501	1602	0.000133	0.0133	0.934422
1102	4001	1207	0.000133	0.0133	0.934555
1102	4402	701	0.000133	0.0133	0.934688
1102	5101	803	0.000133	0.0133	0.934821
1102	5401	1405	0.000133	0.0133	0.934954
1102	5604	1502	0.000133	0.0133	0.935087
201	1518	1501	0.000133	0.0133	0.93522
201	2704	1101	0.000133	0.0133	0.935353
201	4001	1201	0.000133	0.0133	0.935486
201	4601	801	0.000133	0.0133	0.935619
201	5101	407	0.000133	0.0133	0.935752
201	5106	1501	0.000133	0.0133	0.935885
202	4601	906	0.000133	0.0133	0.936018
203	1502	1207	0.000133	0.0133	0.936151
203	1502	407	0.000133	0.0133	0.936284
203	1512	1601	0.000133	0.0133	0.936417
203	2706	1401	0.000133	0.0133	0.93655
203	2706	701	0.000133	0.0133	0.936683
203	3802	1405	0.000133	0.0133	0.936816
203	3901	1101	0.000133	0.0133	0.936949
203	3903	405	0.000133	0.0133	0.937082
203	4001	1201	0.000133	0.0133	0.937215
203	4001	1301	0.000133	0.0133	0.937348
203	5102	802	0.000133	0.0133	0.937481
203	5201	1501	0.000133	0.0133	0.937614
203	5604	1407	0.000133	0.0133	0.937747
203	5701	1501	0.000133	0.0133	0.93788
203	702	1405	0.000133	0.0133	0.938013
206	1502	1001	0.000133	0.0133	0.938146
206	1502	1203	0.000133	0.0133	0.938279
206	1525	1207	0.000133	0.0133	0.938412
206	2704	1312	0.000133	0.0133	0.938545
206	3802	1302	0.000133	0.0133	0.938678
206	3802	1360	0.000133	0.0133	0.938811
206	3901	1404	0.000133	0.0133	0.938944
206	4801	301	0.000133	0.0133	0.939077
206	5601	403	0.000133	0.0133	0.93921
2401	3802	1502	0.000133	0.0133	0.939343
2402	1512	701	0.000133	0.0133	0.939476
2402	1513	1404	0.000133	0.0133	0.939609
2402	1513	403	0.000133	0.0133	0.939742
2402	1641	1502	0.000133	0.0133	0.939875
2402	1801	1501	0.000133	0.0133	0.940008
2402	2706	410	0.000133	0.0133	0.940141
2402	2707	1101	0.000133	0.0133	0.940274
2402	3503	701	0.000133	0.0133	0.940407
2402	3505	1404	0.000133	0.0133	0.94054
1104	5102	406	0.000133	0.0133	0.940673
201	4602	803	0.000133	0.0133	0.940806
1104	1802	1502	0.000133	0.0133	0.940939
201	2706	1405	0.000133	0.0133	0.941072
1102	1546	1201	0.000133	0.0133	0.941205
201	5103	901	0.000133	0.0133	0.941338
1101	4009	1502	0.000133	0.0133	0.941471
1101	4027	1401	0.000133	0.0133	0.941604
201	3503	101	0.000133	0.0133	0.941737
201	1302	410	0.000133	0.0133	0.94187
206	5801	1602	0.000133	0.0133	0.942003
203	5602	1612	0.000133	0.0133	0.942136
203	4101	804	0.000133	0.0133	0.942269
2402	3915	1312	0.000133	0.0133	0.942402
1101	4601	404	0.000133	0.0133	0.942535
2402	4001	407	0.000133	0.0133	0.942668
2402	4002	1201	0.000133	0.0133	0.942801
2402	4006	1312	0.000133	0.0133	0.942934
2402	4403	703	0.000133	0.0133	0.943067
2402	4601	1201	0.000133	0.0133	0.9432
2402	4601	1307	0.000133	0.0133	0.943333
2402	4601	1610	0.000133	0.0133	0.943466
2402	4606	901	0.000133	0.0133	0.943599
2402	4801	1312	0.000133	0.0133	0.943732
2402	5106	803	0.000133	0.0133	0.943865
2402	5201	1101	0.000133	0.0133	0.943998
2402	5201	1410	0.000133	0.0133	0.944131
2402	5401	1001	0.000133	0.0133	0.944264
2402	5401	1404	0.000133	0.0133	0.944397
2402	5501	1001	0.000133	0.0133	0.94453
2402	5501	1101	0.000133	0.0133	0.944663
2402	5501	301	0.000133	0.0133	0.944796
2402	5502	1106	0.000133	0.0133	0.944929
2402	5502	404	0.000133	0.0133	0.945062
2402	5502	405	0.000133	0.0133	0.945195
2402	5601	1405	0.000133	0.0133	0.945328
2402	5601	1502	0.000133	0.0133	0.945461
2402	5604	1001	0.000133	0.0133	0.945594
2402	5701	403	0.000133	0.0133	0.945727
2402	6701	1602	0.000133	0.0133	0.94586
2402	705	1401	0.000133	0.0133	0.945993
2402	705	803	0.000133	0.0133	0.946126
2402	801	1404	0.000133	0.0133	0.946259
2402	8101	1405	0.000133	0.0133	0.946392
2403	1301	1502	0.000133	0.0133	0.946525
2403	1501	1207	0.000133	0.0133	0.946658
2403	1502	405	0.000133	0.0133	0.946791
2403	1512	1201	0.000133	0.0133	0.946924
2403	1512	1502	0.000133	0.0133	0.947057
2403	1512	301	0.000133	0.0133	0.94719
2403	1525	301	0.000133	0.0133	0.947323
2403	1802	1101	0.000133	0.0133	0.947456
2403	1808	1502	0.000133	0.0133	0.947589
2403	2704	1501	0.000133	0.0133	0.947722
2403	3701	1001	0.000133	0.0133	0.947855
2403	3901	1101	0.000133	0.0133	0.947988
2403	3901	1302	0.000133	0.0133	0.948121
2403	3901	1501	0.000133	0.0133	0.948254
2403	3903	405	0.000133	0.0133	0.948387
2403	5101	1602	0.000133	0.0133	0.94852
2403	5102	1502	0.000133	0.0133	0.948653
2403	512	1202	0.000133	0.0133	0.948786
2403	5201	1410	0.000133	0.0133	0.948919
2403	5201	1602	0.000133	0.0133	0.949052
2403	5201	403	0.000133	0.0133	0.949185
2403	5401	403	0.000133	0.0133	0.949318
2403	5401	405	0.000133	0.0133	0.949451
2403	5502	1104	0.000133	0.0133	0.949584
2403	5502	1405	0.000133	0.0133	0.949717
2403	705	1501	0.000133	0.0133	0.94985
2403	705	1535	0.000133	0.0133	0.949983
2405	5603	1201	0.000133	0.0133	0.950116
2407	1301	1401	0.000133	0.0133	0.950249
2407	1301	1405	0.000133	0.0133	0.950382
2407	1512	1201	0.000133	0.0133	0.950515
2407	2704	1401	0.000133	0.0133	0.950648
2407	3501	1202	0.000133	0.0133	0.950781
2407	3505	1207	0.000133	0.0133	0.950914
2407	3505	701	0.000133	0.0133	0.951047
2407	3558	1202	0.000133	0.0133	0.95118
2407	3802	301	0.000133	0.0133	0.951313
2407	3905	1401	0.000133	0.0133	0.951446
2407	4002	405	0.000133	0.0133	0.951579
2407	4006	803	0.000133	0.0133	0.951712
2407	4601	1001	0.000133	0.0133	0.951845
2407	5001	901	0.000133	0.0133	0.951978
2407	5101	1502	0.000133	0.0133	0.952111
2407	5102	803	0.000133	0.0133	0.952244
2407	702	403	0.000133	0.0133	0.952377
2407	705	1502	0.000133	0.0133	0.95251
2410	1501	403	0.000133	0.0133	0.952643
2410	1502	1501	0.000133	0.0133	0.952776
2410	1511	1201	0.000133	0.0133	0.952909
2410	1802	1101	0.000133	0.0133	0.953042
2410	1802	1401	0.000133	0.0133	0.953175
2410	3505	301	0.000133	0.0133	0.953308
2410	3802	1612	0.000133	0.0133	0.953441
2410	4009	1404	0.000133	0.0133	0.953574
2410	5101	1202	0.000133	0.0133	0.953707
2417	3505	1202	0.000133	0.0133	0.95384
2443	2704	1202	0.000133	0.0133	0.953973
2601	1511	405	0.000133	0.0133	0.954106
2601	1511	701	0.000133	0.0133	0.954239
2601	1512	1302	0.000133	0.0133	0.954372
2601	1525	1106	0.000133	0.0133	0.954505
2601	3501	1201	0.000133	0.0133	0.954638
2601	3505	901	0.000133	0.0133	0.954771
2601	3802	1001	0.000133	0.0133	0.954904
2601	3802	1418	0.000133	0.0133	0.955037
2601	3915	1202	0.000133	0.0133	0.95517
2601	4001	1101	0.000133	0.0133	0.955303
2601	4601	1106	0.000133	0.0133	0.955436
2601	4803	1202	0.000133	0.0133	0.955569
2601	5401	410	0.000133	0.0133	0.955702
2601	5801	1301	0.000133	0.0133	0.955835
2601	702	1301	0.000133	0.0133	0.955968
2601	702	1502	0.000133	0.0133	0.956101
2601	801	301	0.000133	0.0133	0.956234
2901	1501	901	0.000133	0.0133	0.956367
2901	1502	102	0.000133	0.0133	0.9565
2901	1502	406	0.000133	0.0133	0.956633
2901	1521	1502	0.000133	0.0133	0.956766
2901	1525	1312	0.000133	0.0133	0.956899
2901	1525	1602	0.000133	0.0133	0.957032
2901	1802	1202	0.000133	0.0133	0.957165
2901	2505	1202	0.000133	0.0133	0.957298
2901	4001	1216	0.000133	0.0133	0.957431
2901	4403	1202	0.000133	0.0133	0.957564
2901	4601	1201	0.000133	0.0133	0.957697
2901	4803	405	0.000133	0.0133	0.95783
2901	5102	1307	0.000133	0.0133	0.957963
2901	5102	1501	0.000133	0.0133	0.958096
2901	5102	403	0.000133	0.0133	0.958229
2901	5502	1602	0.000133	0.0133	0.958362
2901	5601	1501	0.000133	0.0133	0.958495
2901	5701	406	0.000133	0.0133	0.958628
2901	5701	701	0.000133	0.0133	0.958761
2901	701	1001	0.000133	0.0133	0.958894
2901	702	1201	0.000133	0.0133	0.959027
2901	702	1312	0.000133	0.0133	0.95916
2901	702	301	0.000133	0.0133	0.959293
2902	4403	701	0.000133	0.0133	0.959426
2902	801	1501	0.000133	0.0133	0.959559
2903	705	1001	0.000133	0.0133	0.959692
3001	1301	701	0.000133	0.0133	0.959825
3001	1302	1001	0.000133	0.0133	0.959958
3001	1302	1502	0.000133	0.0133	0.960091
3001	1302	405	0.000133	0.0133	0.960224
3001	1302	703	0.000133	0.0133	0.960357
3001	1510	1401	0.000133	0.0133	0.96049
3001	3802	1312	0.000133	0.0133	0.960623
3001	3901	1202	0.000133	0.0133	0.960756
3001	4403	1202	0.000133	0.0133	0.960889
3001	5001	1410	0.000133	0.0133	0.961022
3001	5502	405	0.000133	0.0133	0.961155
3001	701	1401	0.000133	0.0133	0.961288
301	1502	1405	0.000133	0.0133	0.961421
301	1512	1202	0.000133	0.0133	0.961554
301	2705	1404	0.000133	0.0133	0.961687
301	3501	101	0.000133	0.0133	0.96182
301	3503	1101	0.000133	0.0133	0.961953
301	3505	1502	0.000133	0.0133	0.962086
301	3901	1106	0.000133	0.0133	0.962219
301	4402	1502	0.000133	0.0133	0.962352
301	4403	1301	0.000133	0.0133	0.962485
301	4403	701	0.000133	0.0133	0.962618
301	4803	405	0.000133	0.0133	0.962751
301	5101	1202	0.000133	0.0133	0.962884
301	5101	803	0.000133	0.0133	0.963017
301	5201	701	0.000133	0.0133	0.96315
301	5401	901	0.000133	0.0133	0.963283
301	5801	1312	0.000133	0.0133	0.963416
301	5801	301	0.000133	0.0133	0.963549
301	702	1502	0.000133	0.0133	0.963682
301	705	803	0.000133	0.0133	0.963815
302	801	301	0.000133	0.0133	0.963948
3101	1501	1001	0.000133	0.0133	0.964081
3101	1518	403	0.000133	0.0133	0.964214
3101	1518	802	0.000133	0.0133	0.964347
3101	2704	1501	0.000133	0.0133	0.96448
3101	3501	1404	0.000133	0.0133	0.964613
3101	3501	1502	0.000133	0.0133	0.964746
3101	3503	1301	0.000133	0.0133	0.964879
3101	3511	405	0.000133	0.0133	0.965012
3101	3802	1104	0.000133	0.0133	0.965145
3101	4001	405	0.000133	0.0133	0.965278
3101	4002	1101	0.000133	0.0133	0.965411
3101	4002	803	0.000133	0.0133	0.965544
3101	4006	901	0.000133	0.0133	0.965677
3101	4403	701	0.000133	0.0133	0.96581
3101	4602	1401	0.000133	0.0133	0.965943
3101	5101	1312	0.000133	0.0133	0.966076
3101	5101	1407	0.000133	0.0133	0.966209
3101	5101	901	0.000133	0.0133	0.966342
3101	5104	1201	0.000133	0.0133	0.966475
3101	5401	1201	0.000133	0.0133	0.966608
3101	5401	1312	0.000133	0.0133	0.966741
3101	5401	1405	0.000133	0.0133	0.966874
3101	5401	405	0.000133	0.0133	0.967007
3101	5502	1202	0.000133	0.0133	0.96714
3201	2705	101	0.000133	0.0133	0.967273
3201	3503	401	0.000133	0.0133	0.967406
3201	3505	401	0.000133	0.0133	0.967539
3201	4901	1302	0.000133	0.0133	0.967672
3201	5107	1001	0.000133	0.0133	0.967805
3201	702	701	0.000133	0.0133	0.967938
3301	1502	301	0.000133	0.0133	0.968071
3301	1511	1106	0.000133	0.0133	0.968204
3301	1513	1404	0.000133	0.0133	0.968337
3301	1513	901	0.000133	0.0133	0.96847
3301	1527	1202	0.000133	0.0133	0.968603
3301	1801	1101	0.000133	0.0133	0.968736
3301	1801	406	0.000133	0.0133	0.968869
3301	3503	1301	0.000133	0.0133	0.969002
3301	3505	901	0.000133	0.0133	0.969135
3301	3532	1405	0.000133	0.0133	0.969268
3301	4002	1207	0.000133	0.0133	0.969401
3301	4006	1216	0.000133	0.0133	0.969534
3301	4006	701	0.000133	0.0133	0.969667
3301	4006	901	0.000133	0.0133	0.9698
3301	4403	101	0.000133	0.0133	0.969933
3301	4403	1501	0.000133	0.0133	0.970066
3301	4403	404	0.000133	0.0133	0.970199
3301	4407	701	0.000133	0.0133	0.970332
3301	4601	403	0.000133	0.0133	0.970465
3301	4602	901	0.000133	0.0133	0.970598
3301	4801	901	0.000133	0.0133	0.970731
3301	4803	1101	0.000133	0.0133	0.970864
3301	5101	1202	0.000133	0.0133	0.970997
3301	5101	701	0.000133	0.0133	0.97113
3301	5101	901	0.000133	0.0133	0.971263
3301	5501	405	0.000133	0.0133	0.971396
3301	5601	1202	0.000133	0.0133	0.971529
3301	5801	102	0.000133	0.0133	0.971662
3301	5801	1312	0.000133	0.0133	0.971795
3301	5801	307	0.000133	0.0133	0.971928
3301	5801	323	0.000133	0.0133	0.972061
3301	5802	1001	0.000133	0.0133	0.972194
3301	5803	301	0.000133	0.0133	0.972327
3301	5816	1302	0.000133	0.0133	0.97246
3301	5816	408	0.000133	0.0133	0.972593
3301	702	1501	0.000133	0.0133	0.972726
3301	702	803	0.000133	0.0133	0.972859
3303	1501	1106	0.000133	0.0133	0.972992
3303	1502	410	0.000133	0.0133	0.973125
3303	1513	403	0.000133	0.0133	0.973258
3303	1525	701	0.000133	0.0133	0.973391
3303	1525	803	0.000133	0.0133	0.973524
3303	2704	301	0.000133	0.0133	0.973657
3303	2705	301	0.000133	0.0133	0.97379
3303	2705	408	0.000133	0.0133	0.973923
3303	3501	803	0.000133	0.0133	0.974056
3303	3503	1001	0.000133	0.0133	0.974189
3303	3503	1404	0.000133	0.0133	0.974322
3303	3503	803	0.000133	0.0133	0.974455
3303	3802	1602	0.000133	0.0133	0.974588
3303	3909	1312	0.000133	0.0133	0.974721
3303	4001	1502	0.000133	0.0133	0.974854
3303	4001	410	0.000133	0.0133	0.974987
3303	4002	1404	0.000133	0.0133	0.97512
3303	4403	403	0.000133	0.0133	0.975253
3303	4403	703	0.000133	0.0133	0.975386
3303	4601	1405	0.000133	0.0133	0.975519
3303	5107	1101	0.000133	0.0133	0.975652
3303	5201	1502	0.000133	0.0133	0.975785
3303	5201	403	0.000133	0.0133	0.975918
3303	5401	1502	0.000133	0.0133	0.976051
3303	5501	1101	0.000133	0.0133	0.976184
3303	5601	1312	0.000133	0.0133	0.976317
3303	5604	1502	0.000133	0.0133	0.97645
3303	5801	101	0.000133	0.0133	0.976583
3303	5801	302	0.000133	0.0133	0.976716
3303	5801	404	0.000133	0.0133	0.976849
3401	1502	1312	0.000133	0.0133	0.976982
3401	1512	1001	0.000133	0.0133	0.977115
3401	1512	405	0.000133	0.0133	0.977248
3401	1801	410	0.000133	0.0133	0.977381
3401	3802	1502	0.000133	0.0133	0.977514
3401	4001	1202	0.000133	0.0133	0.977647
3401	4001	901	0.000133	0.0133	0.97778
3401	5101	1202	0.000133	0.0133	0.977913
3401	5101	1207	0.000133	0.0133	0.978046
3401	5106	1502	0.000133	0.0133	0.978179
3401	5601	403	0.000133	0.0133	0.978312
3401	5701	405	0.000133	0.0133	0.978445
6801	1301	1101	0.000133	0.0133	0.978578
6801	1518	901	0.000133	0.0133	0.978711
6801	1801	901	0.000133	0.0133	0.978844
6801	3503	1101	0.000133	0.0133	0.978977
6801	4403	403	0.000133	0.0133	0.97911
6801	4601	1301	0.000133	0.0133	0.979243
6801	4601	901	0.000133	0.0133	0.979376
6801	5101	1001	0.000133	0.0133	0.979509
6801	5101	1501	0.000133	0.0133	0.979642
6801	5201	1506	0.000133	0.0133	0.979775
6801	5601	305	0.000133	0.0133	0.979908
6802	5001	301	0.000133	0.0133	0.980041
7401	1801	1502	0.000133	0.0133	0.980174
7401	2704	802	0.000133	0.0133	0.980307
7401	3802	1201	0.000133	0.0133	0.98044
7401	3802	1312	0.000133	0.0133	0.980573
7401	5101	1401	0.000133	0.0133	0.980706
7401	5501	101	0.000133	0.0133	0.980839
7401	5801	301	0.000133	0.0133	0.980972
7405	1502	1202	0.000133	0.0133	0.981105
7405	1512	405	0.000133	0.0133	0.981238
7405	3802	1502	0.000133	0.0133	0.981371
7405	3802	1602	0.000133	0.0133	0.981504
7405	3901	901	0.000133	0.0133	0.981637
7405	5101	901	0.000133	0.0133	0.98177
1101	2706	301	0.000132	0.0132	0.981902
101	2706	901	0.000132	0.0132	0.982034
2402	5502	1602	0.000132	0.0132	0.982166
3101	4601	1312	0.000132	0.0132	0.982298
3101	5601	403	0.000132	0.0132	0.98243
3301	1301	1602	0.000132	0.0132	0.982562
203	1512	301	0.000131	0.0131	0.982693
206	5801	1404	0.000131	0.0131	0.982824
201	4601	802	0.000131	0.0131	0.982955
201	1502	404	0.000131	0.0131	0.983086
203	1525	901	0.000131	0.0131	0.983217
211	5101	1501	0.000131	0.0131	0.983348
3101	1502	1405	0.000131	0.0131	0.983479
3401	5801	301	0.000131	0.0131	0.98361
203	5502	1405	0.00013	0.013	0.98374
101	1525	701	0.00013	0.013	0.98387
206	5201	1202	0.00013	0.013	0.984
2402	5101	803	0.00013	0.013	0.98413
2403	3505	1401	0.00013	0.013	0.98426
2403	5401	301	0.00013	0.013	0.98439
2601	4801	803	0.00013	0.013	0.98452
1101	3802	1612	0.000129	0.0129	0.984649
203	5601	1401	0.000129	0.0129	0.984778
2601	4601	1501	0.000129	0.0129	0.984907
3101	1502	1407	0.000129	0.0129	0.985036
3301	3501	901	0.000129	0.0129	0.985165
3303	1302	701	0.000129	0.0129	0.985294
206	4001	1101	0.000128	0.0128	0.985422
1102	1525	1104	0.000128	0.0128	0.98555
1101	4002	406	0.000128	0.0128	0.985678
1101	1513	405	0.000127	0.0127	0.985805
201	2706	1101	0.000127	0.0127	0.985932
1102	5401	1502	0.000127	0.0127	0.986059
203	5502	1201	0.000127	0.0127	0.986186
1101	5602	405	0.000127	0.0127	0.986313
2402	5101	701	0.000127	0.0127	0.98644
2403	5801	301	0.000127	0.0127	0.986567
2901	1502	301	0.000127	0.0127	0.986694
3303	4001	1501	0.000127	0.0127	0.986821
3303	4001	803	0.000127	0.0127	0.986948
3401	1301	1001	0.000127	0.0127	0.987075
201	2704	1405	0.000126	0.0126	0.987201
2402	2706	1502	0.000126	0.0126	0.987327
1101	5401	1201	0.000126	0.0126	0.987453
203	5401	403	0.000126	0.0126	0.987579
2407	1801	405	0.000126	0.0126	0.987705
2601	5101	1404	0.000126	0.0126	0.987831
2901	5602	405	0.000126	0.0126	0.987957
1101	5801	1502	0.000125	0.0125	0.988082
2402	3901	1405	0.000125	0.0125	0.988207
3101	5102	1502	0.000125	0.0125	0.988332
3303	3802	901	0.000125	0.0125	0.988457
6801	801	901	0.000125	0.0125	0.988582
101	5701	1404	0.000124	0.0124	0.988706
1102	2704	406	0.000124	0.0124	0.98883
201	1301	1302	0.000124	0.0124	0.988954
203	705	1202	0.000124	0.0124	0.989078
2601	1512	1202	0.000124	0.0124	0.989202
3001	3802	803	0.000124	0.0124	0.989326
3101	1501	405	0.000122	0.0122	0.989448
3101	5101	1202	0.000122	0.0122	0.98957
3303	5001	701	0.000122	0.0122	0.989692
2402	1301	406	0.000121	0.0121	0.989813
201	3901	1101	0.000121	0.0121	0.989934
201	5502	1405	0.000121	0.0121	0.990055
1101	705	901	0.000121	0.0121	0.990176
1102	1513	1202	0.000121	0.0121	0.990297
201	1502	1207	0.000121	0.0121	0.990418
2402	5102	1502	0.000121	0.0121	0.990539
2403	3915	1312	0.000121	0.0121	0.99066
2601	1502	403	0.000121	0.0121	0.990781
3001	5102	901	0.000121	0.0121	0.990902
203	5401	1405	0.00012	0.012	0.991022
2402	1525	803	0.00012	0.012	0.991142
2601	3901	1502	0.00012	0.012	0.991262
301	4801	405	0.00012	0.012	0.991382
3301	5801	1501	0.00012	0.012	0.991502
2601	1501	406	0.000119	0.0119	0.991621
201	2706	803	0.000118	0.0118	0.991739
206	3802	1401	0.000117	0.0117	0.991856
2402	5502	701	0.000117	0.0117	0.991973
2402	2704	403	0.000115	0.0115	0.992088
203	705	803	0.000114	0.0114	0.992202
1104	4002	403	0.000114	0.0114	0.992316
3401	3802	1202	0.000114	0.0114	0.99243
2403	3802	1602	0.000113	0.0113	0.992543
203	4801	405	0.000112	0.0112	0.992655
3001	1301	1501	0.000112	0.0112	0.992767
1101	3802	701	0.000111	0.0111	0.992878
2403	1525	403	0.000111	0.0111	0.992989
203	4601	405	0.00011	0.011	0.993099
2402	5102	901	0.00011	0.011	0.993209
2403	3802	1202	0.000109	0.0109	0.993318
2901	3802	1602	0.000109	0.0109	0.993427
3303	1512	803	0.000109	0.0109	0.993536
2402	4601	1454	0.000108	0.0108	0.993644
2402	5401	803	0.000108	0.0108	0.993752
2601	1501	1312	0.000106	0.0106	0.993858
3401	5601	1501	0.000106	0.0106	0.993964
101	3901	405	0.000105	0.0105	0.994069
101	1502	1501	0.000105	0.0105	0.994174
203	2706	403	0.000105	0.0105	0.994279
2601	3802	803	0.000105	0.0105	0.994384
3303	4601	1401	0.000104	0.0104	0.994488
2402	3901	1602	0.000103	0.0103	0.994591
2902	705	1202	0.000103	0.0103	0.994694
3101	1501	1501	0.000103	0.0103	0.994797
101	5701	803	0.000101	0.0101	0.994898
2402	5502	1201	0.000101	0.0101	0.994999
2901	1501	406	0.000101	0.0101	0.9951
3303	5401	1202	0.000101	0.0101	0.995201
3301	2704	1202	0.0001	0.01	0.995301
2403	1525	901	9.9e-05	0.0099	0.9954
2403	5101	1612	9.9e-05	0.0099	0.995499
3303	5801	1404	9.7e-05	0.0097	0.995596
206	5102	901	9.6e-05	0.0096	0.995692
201	1501	406	9.6e-05	0.0096	0.995788
2402	705	1001	9.4e-05	0.0094	0.995882
2901	4001	1207	9.4e-05	0.0094	0.995976
1101	1301	403	9.2e-05	0.0092	0.996068
2402	5201	1104	9.2e-05	0.0092	0.99616
2402	702	101	8.9e-05	0.0089	0.996249
2403	1802	901	8.9e-05	0.0089	0.996338
3303	1801	1404	8.9e-05	0.0089	0.996427
2901	1502	701	8.7e-05	0.0087	0.996514
2403	1802	1401	8.6e-05	0.0086	0.9966
2601	4801	1202	8.6e-05	0.0086	0.996686
2402	5401	1401	8.3e-05	0.0083	0.996769
2601	1525	1602	8.3e-05	0.0083	0.996852
203	5401	901	7.9e-05	0.0079	0.996931
3101	4001	1501	7.9e-05	0.0079	0.99701
206	5101	1404	7.8e-05	0.0078	0.997088
201	4801	403	7.7e-05	0.0077	0.997165
302	1302	1202	7.6e-05	0.0076	0.997241
1102	2706	1202	7.5e-05	0.0075	0.997316
3401	3901	901	7.5e-05	0.0075	0.997391
201	3505	803	7.4e-05	0.0074	0.997465
1101	5502	406	7.4e-05	0.0074	0.997539
2403	1512	403	7.4e-05	0.0074	0.997613
1102	1502	405	7.3e-05	0.0073	0.997686
2402	1511	1401	7.2e-05	0.0072	0.997758
201	3505	1502	7.1e-05	0.0071	0.997829
203	1525	1302	7.1e-05	0.0071	0.9979
2402	3505	1602	7.1e-05	0.0071	0.997971
2402	3901	405	6.8e-05	0.0068	0.998039
1101	1518	1202	6.7e-05	0.0067	0.998106
1101	5101	403	6.4e-05	0.0064	0.99817
203	4001	406	6.3e-05	0.0063	0.998233
3101	5401	1202	6.3e-05	0.0063	0.998296
1101	5601	701	6.1e-05	0.0061	0.998357
2402	3802	1207	6.1e-05	0.0061	0.998418
3301	5701	701	6.1e-05	0.0061	0.998479
2402	5201	1404	5.9e-05	0.0059	0.998538
3301	5102	1202	5.9e-05	0.0059	0.998597
1102	2704	405	5.8e-05	0.0058	0.998655
206	2706	1502	5.7e-05	0.0057	0.998712
3303	4001	1312	5.7e-05	0.0057	0.998769
1102	4001	1401	5.6e-05	0.0056	0.998825
2402	1525	1404	5.5e-05	0.0055	0.99888
3303	1525	1501	5.5e-05	0.0055	0.998935
2402	1518	403	5.2e-05	0.0052	0.998987
3303	1301	1312	5.2e-05	0.0052	0.999039
3303	5502	1202	5.2e-05	0.0052	0.999091
1101	1525	1101	5e-05	0.005	0.999141
1102	4001	1312	5e-05	0.005	0.999191
2403	4001	405	5e-05	0.005	0.999241
1102	4006	1502	4.8e-05	0.0048	0.999289
3303	1512	1502	4.8e-05	0.0048	0.999337
1101	1501	1501	4.7e-05	0.0047	0.999384
1102	4001	1101	4.7e-05	0.0047	0.999431
203	2704	901	4.5e-05	0.0045	0.999476
1102	5502	1405	4e-05	0.004	0.999516
206	5502	1202	4e-05	0.004	0.999556
3303	1525	901	4e-05	0.004	0.999596
2402	1513	1104	3.8e-05	0.0038	0.999634
2901	3802	405	3.7e-05	0.0037	0.999671
2402	2706	1101	3.4e-05	0.0034	0.999705
2402	2704	1502	3.2e-05	0.0032	0.999737
3303	1801	1502	3.2e-05	0.0032	0.999769
2601	3901	1202	2.3e-05	0.0023	0.999792
3101	4601	901	2.3e-05	0.0023	0.999815
2407	705	1312	2e-05	0.002	0.999835
1101	4001	1401	1.9e-05	0.0019	0.999854
1101	4001	1502	1.9e-05	0.0019	0.999873
3201	3501	901	1.9e-05	0.0019	0.999892
2601	3901	1101	1.4e-05	0.0014	0.999906
1101	5601	1401	1.2e-05	0.0012	0.999918
2601	4001	405	1.1e-05	0.0011	0.999929

## Sheet: A-C-DRB1
		A-C-DRB1 combination set
Locus A	Locus C	Locus DRB1	freq	freq (%)	Cumulative freq
1101	801	1202	0.055422	5.5422	0.055422
2901	1505	1001	0.043601	4.3601	0.099023
201	102	901	0.03133	3.133	0.130353
3303	302	301	0.027178	2.7178	0.157531
2402	801	1202	0.022617	2.2617	0.180148
1101	702	1202	0.01809	1.809	0.198238
101	602	701	0.016821	1.6821	0.215059
3303	701	701	0.015601	1.5601	0.23066
3301	302	301	0.012784	1.2784	0.243444
201	102	1202	0.012522	1.2522	0.255966
206	702	1202	0.010613	1.0613	0.266579
1101	102	901	0.010049	1.0049	0.276628
2407	401	1202	0.009668	0.9668	0.286296
3303	302	1302	0.009525	0.9525	0.295821
2601	702	1502	0.009315	0.9315	0.305136
1101	403	1202	0.009102	0.9102	0.314238
203	801	1202	0.008306	0.8306	0.322544
1101	102	405	0.007675	0.7675	0.330219
3301	701	701	0.007627	0.7627	0.337846
1101	702	1502	0.007484	0.7484	0.34533
1101	102	1202	0.007431	0.7431	0.352761
1101	303	1202	0.006802	0.6802	0.359563
1101	702	803	0.006754	0.6754	0.366317
201	102	1401	0.006736	0.6736	0.373053
2402	401	1202	0.006378	0.6378	0.379431
203	702	803	0.006134	0.6134	0.385565
203	702	1202	0.006019	0.6019	0.391584
2402	702	1202	0.006005	0.6005	0.397589
2402	304	1202	0.005161	0.5161	0.40275
201	801	1202	0.005112	0.5112	0.407862
2402	102	405	0.004968	0.4968	0.41283
2402	702	1502	0.004745	0.4745	0.417575
3301	302	1302	0.004682	0.4682	0.422257
206	801	1202	0.004571	0.4571	0.426828
1101	304	1501	0.00444	0.444	0.431268
1101	801	1312	0.004343	0.4343	0.435611
2402	403	1202	0.004316	0.4316	0.439927
1101	702	1106	0.004098	0.4098	0.444025
1101	304	1202	0.004045	0.4045	0.44807
203	102	901	0.003954	0.3954	0.452024
2402	102	901	0.003908	0.3908	0.455932
3101	1502	1202	0.003817	0.3817	0.459749
1101	102	1401	0.003763	0.3763	0.463512
201	102	1502	0.003653	0.3653	0.467165
201	102	405	0.003598	0.3598	0.470763
2403	303	1202	0.0035	0.35	0.474263
203	403	1202	0.003465	0.3465	0.477728
2407	801	1202	0.003442	0.3442	0.48117
1102	801	1202	0.003367	0.3367	0.484537
2402	801	901	0.003347	0.3347	0.487884
1101	801	1501	0.003323	0.3323	0.491207
1101	801	901	0.00331	0.331	0.494517
2901	1505	901	0.003289	0.3289	0.497806
1101	304	1602	0.003207	0.3207	0.501013
203	704	1404	0.003183	0.3183	0.504196
203	102	1202	0.003095	0.3095	0.507291
1101	102	1502	0.002959	0.2959	0.51025
101	602	1001	0.002931	0.2931	0.513181
1101	304	405	0.002812	0.2812	0.515993
1101	801	1502	0.002805	0.2805	0.518798
2402	702	803	0.002776	0.2776	0.521574
201	304	1202	0.002735	0.2735	0.524309
201	702	803	0.002732	0.2732	0.527041
3303	302	1202	0.002655	0.2655	0.529696
206	403	1202	0.002618	0.2618	0.532314
203	702	403	0.002605	0.2605	0.534919
2901	1505	1202	0.002579	0.2579	0.537498
206	403	1502	0.002538	0.2538	0.540036
1101	401	1202	0.002496	0.2496	0.542532
1101	801	405	0.002456	0.2456	0.544988
1101	1202	1202	0.002417	0.2417	0.547405
203	403	803	0.002402	0.2402	0.549807
1101	801	803	0.002327	0.2327	0.552134
1102	1202	1202	0.00231	0.231	0.554444
2402	801	1502	0.002303	0.2303	0.556747
2402	102	1202	0.002247	0.2247	0.558994
2402	303	1502	0.002201	0.2201	0.561195
2901	702	1301	0.002172	0.2172	0.563367
201	801	403	0.002102	0.2102	0.565469
203	304	1202	0.002066	0.2066	0.567535
3401	303	1202	0.002061	0.2061	0.569596
2410	704	1202	0.001996	0.1996	0.571592
203	102	1502	0.001994	0.1994	0.573586
2402	702	901	0.001969	0.1969	0.575555
201	303	901	0.001926	0.1926	0.577481
201	102	803	0.001906	0.1906	0.579387
3101	801	1202	0.001893	0.1893	0.58128
1101	1402	1202	0.001878	0.1878	0.583158
1101	401	406	0.001842	0.1842	0.585
1101	702	405	0.001834	0.1834	0.586834
3001	702	1401	0.001821	0.1821	0.588655
201	303	1202	0.001812	0.1812	0.590467
2402	702	1001	0.001734	0.1734	0.592201
1102	1202	901	0.001711	0.1711	0.593912
3303	801	1202	0.001693	0.1693	0.595605
1101	702	301	0.001684	0.1684	0.597289
3303	701	1202	0.001683	0.1683	0.598972
2402	303	1202	0.001648	0.1648	0.60062
3303	302	1602	0.0016	0.16	0.60222
1102	1203	404	0.001595	0.1595	0.603815
206	102	901	0.001582	0.1582	0.605397
2407	1402	901	0.001576	0.1576	0.606973
3301	801	1202	0.001572	0.1572	0.608545
3303	302	1001	0.001572	0.1572	0.610117
1101	801	1602	0.001567	0.1567	0.611684
1102	702	1202	0.001548	0.1548	0.613232
2402	801	803	0.001533	0.1533	0.614765
1101	702	901	0.001531	0.1531	0.616296
1101	702	1104	0.001521	0.1521	0.617817
1101	702	1312	0.001496	0.1496	0.619313
3301	302	1602	0.001486	0.1486	0.620799
2402	304	1501	0.001486	0.1486	0.622285
2402	304	1312	0.001481	0.1481	0.623766
1101	302	301	0.00148	0.148	0.625246
201	1505	102	0.001464	0.1464	0.62671
301	1203	701	0.001461	0.1461	0.628171
2407	702	1202	0.001458	0.1458	0.629629
203	303	1202	0.001403	0.1403	0.631032
203	702	901	0.00135	0.135	0.632382
203	702	1502	0.001344	0.1344	0.633726
1101	102	803	0.001338	0.1338	0.635064
201	602	701	0.00132	0.132	0.636384
201	702	1202	0.001307	0.1307	0.637691
201	401	1202	0.001306	0.1306	0.638997
203	302	301	0.001284	0.1284	0.640281
2410	401	1202	0.00128	0.128	0.641561
206	702	1502	0.001247	0.1247	0.642808
201	102	1501	0.001243	0.1243	0.644051
2901	1505	1502	0.001229	0.1229	0.64528
2403	403	1202	0.001204	0.1204	0.646484
3303	102	901	0.001196	0.1196	0.64768
2402	1402	901	0.001188	0.1188	0.648868
203	304	1502	0.001174	0.1174	0.650042
1101	701	701	0.001158	0.1158	0.6512
1102	1203	1312	0.001147	0.1147	0.652347
1101	304	1502	0.001135	0.1135	0.653482
2402	702	1501	0.001131	0.1131	0.654613
201	304	1501	0.001111	0.1111	0.655724
2402	801	405	0.001099	0.1099	0.656823
2402	1402	1502	0.001095	0.1095	0.657918
2402	702	1401	0.001082	0.1082	0.659
201	702	901	0.001066	0.1066	0.660066
1101	801	1405	0.001063	0.1063	0.661129
206	602	1001	0.001062	0.1062	0.662191
2402	102	1502	0.001061	0.1061	0.663252
2402	1202	1202	0.001061	0.1061	0.664313
206	102	405	0.001059	0.1059	0.665372
1101	102	1501	0.001058	0.1058	0.66643
201	102	1602	0.001052	0.1052	0.667482
2402	401	406	0.001051	0.1051	0.668533
206	702	405	0.001043	0.1043	0.669576
1101	304	901	0.00104	0.104	0.670616
3401	403	1502	0.001021	0.1021	0.671637
201	304	405	0.001011	0.1011	0.672648
1102	102	901	0.001007	0.1007	0.673655
1101	1505	1001	0.001003	0.1003	0.674658
3303	302	901	0.000995	0.0995	0.675653
1101	406	1502	0.000993	0.0993	0.676646
1101	702	1101	0.000991	0.0991	0.677637
1101	304	403	0.000984	0.0984	0.678621
3303	302	1401	0.000981	0.0981	0.679602
1101	1402	1502	0.000976	0.0976	0.680578
2402	102	701	0.000973	0.0973	0.681551
1104	1502	1202	0.00097	0.097	0.682521
203	302	1202	0.000948	0.0948	0.683469
1101	401	403	0.000947	0.0947	0.684416
2901	1505	803	0.000936	0.0936	0.685352
7405	702	1101	0.000931	0.0931	0.686283
1102	403	1202	0.000919	0.0919	0.687202
1101	102	1312	0.00091	0.091	0.688112
203	702	1602	0.000902	0.0902	0.689014
2402	401	403	0.000899	0.0899	0.689913
206	102	1401	0.000891	0.0891	0.690804
201	702	1502	0.000882	0.0882	0.691686
1101	801	1101	0.000863	0.0863	0.692549
3303	602	701	0.000857	0.0857	0.693406
2601	702	803	0.000857	0.0857	0.694263
201	403	803	0.000855	0.0855	0.695118
2601	702	405	0.000851	0.0851	0.695969
203	1203	1202	0.000846	0.0846	0.696815
3303	801	901	0.000839	0.0839	0.697654
1101	702	1602	0.000838	0.0838	0.698492
2403	704	1202	0.000827	0.0827	0.699319
201	102	1312	0.000817	0.0817	0.700136
1102	401	1202	0.000805	0.0805	0.700941
2407	401	1404	0.000799	0.0799	0.70174
2901	1505	1601	0.000798	0.0798	0.702538
6801	702	301	0.000798	0.0798	0.703336
7401	1402	1404	0.000798	0.0798	0.704134
3303	302	1301	0.000794	0.0794	0.704928
1102	304	1501	0.000791	0.0791	0.705719
203	1203	1312	0.000774	0.0774	0.706493
1101	702	1405	0.00077	0.077	0.707263
2402	702	405	0.000769	0.0769	0.708032
1102	303	1202	0.00076	0.076	0.708792
2402	1202	1502	0.000757	0.0757	0.709549
2601	801	1202	0.000751	0.0751	0.7103
203	102	1501	0.00075	0.075	0.71105
2402	102	1101	0.000743	0.0743	0.711793
1101	303	1502	0.00074	0.074	0.712533
1101	401	901	0.000737	0.0737	0.71327
201	801	1501	0.000734	0.0734	0.714004
1102	702	1501	0.000719	0.0719	0.714723
1101	702	1501	0.000718	0.0718	0.715441
2902	1505	1001	0.000704	0.0704	0.716145
201	801	901	0.000698	0.0698	0.716843
201	801	1101	0.000696	0.0696	0.717539
3301	102	901	0.000695	0.0695	0.718234
3301	302	1401	0.000688	0.0688	0.718922
2407	801	1501	0.000687	0.0687	0.719609
2402	303	901	0.000687	0.0687	0.720296
3401	403	901	0.000687	0.0687	0.720983
1101	702	406	0.000685	0.0685	0.721668
1102	602	701	0.000684	0.0684	0.722352
2403	401	1202	0.000682	0.0682	0.723034
1101	1502	901	0.000681	0.0681	0.723715
1101	302	1302	0.000681	0.0681	0.724396
2901	801	901	0.000678	0.0678	0.725074
2402	304	405	0.000673	0.0673	0.725747
2410	801	1202	0.000672	0.0672	0.726419
2402	1402	803	0.00067	0.067	0.727089
206	302	301	0.000668	0.0668	0.727757
3001	304	1202	0.000667	0.0667	0.728424
1101	303	1602	0.000662	0.0662	0.729086
3001	702	1501	0.000658	0.0658	0.729744
3303	401	1202	0.000656	0.0656	0.7304
101	602	1101	0.000655	0.0655	0.731055
101	102	901	0.000655	0.0655	0.73171
1102	1202	1602	0.000655	0.0655	0.732365
1101	704	1202	0.000647	0.0647	0.733012
2402	401	901	0.000647	0.0647	0.733659
1101	403	1001	0.00064	0.064	0.734299
201	1402	1202	0.000639	0.0639	0.734938
1101	702	403	0.000639	0.0639	0.735577
2901	102	1501	0.000638	0.0638	0.736215
1101	1402	1101	0.000636	0.0636	0.736851
1102	1402	1502	0.000636	0.0636	0.737487
3303	1505	1001	0.000635	0.0635	0.738122
206	304	901	0.000621	0.0621	0.738743
1101	702	1207	0.000621	0.0621	0.739364
3101	1502	803	0.000615	0.0615	0.739979
1101	801	1401	0.0006	0.06	0.740579
1102	702	1502	0.000593	0.0593	0.741172
1102	304	1602	0.000591	0.0591	0.741763
201	1505	1001	0.00059	0.059	0.742353
3303	102	1501	0.000589	0.0589	0.742942
1102	102	1502	0.000587	0.0587	0.743529
1101	304	406	0.000584	0.0584	0.744113
1101	1203	1312	0.000583	0.0583	0.744696
1101	801	1001	0.000581	0.0581	0.745277
1102	304	1202	0.000573	0.0573	0.74585
1104	1502	1502	0.000571	0.0571	0.746421
101	602	901	0.000568	0.0568	0.746989
2402	602	701	0.000568	0.0568	0.747557
3301	302	1202	0.000563	0.0563	0.74812
206	303	1202	0.000563	0.0563	0.748683
2402	801	1401	0.000559	0.0559	0.749242
1102	401	406	0.000559	0.0559	0.749801
1101	303	901	0.000559	0.0559	0.75036
2901	801	803	0.000554	0.0554	0.750914
2601	303	1202	0.000552	0.0552	0.751466
1101	701	1502	0.000543	0.0543	0.752009
3301	302	1001	0.00054	0.054	0.752549
201	403	1502	0.000536	0.0536	0.753085
203	303	1502	0.000536	0.0536	0.753621
1101	702	1201	0.000535	0.0535	0.754156
1101	1202	1312	0.000535	0.0535	0.754691
101	602	403	0.000533	0.0533	0.755224
203	1203	410	0.000532	0.0532	0.755756
301	1602	1001	0.000532	0.0532	0.756288
2402	803	901	0.000532	0.0532	0.75682
201	103	901	0.000532	0.0532	0.757352
101	701	1302	0.000532	0.0532	0.757884
211	1502	1501	0.000532	0.0532	0.758416
2402	702	1106	0.000532	0.0532	0.758948
301	801	405	0.000532	0.0532	0.75948
2601	702	1202	0.000531	0.0531	0.760011
3303	701	901	0.000529	0.0529	0.76054
3301	702	803	0.000528	0.0528	0.761068
206	702	1101	0.000528	0.0528	0.761596
203	702	1501	0.000523	0.0523	0.762119
2402	403	1312	0.000522	0.0522	0.762641
2402	702	1312	0.000517	0.0517	0.763158
2402	1502	1202	0.000517	0.0517	0.763675
1101	1402	1404	0.000515	0.0515	0.76419
3303	102	403	0.000515	0.0515	0.764705
3301	102	1202	0.000514	0.0514	0.765219
1101	1402	1501	0.000514	0.0514	0.765733
3301	302	1502	0.00051	0.051	0.766243
201	701	701	0.000509	0.0509	0.766752
206	304	403	0.000509	0.0509	0.767261
203	702	1401	0.000508	0.0508	0.767769
2601	304	803	0.000506	0.0506	0.768275
3001	702	1202	0.000503	0.0503	0.768778
2402	801	1405	0.000503	0.0503	0.769281
3303	102	1202	0.000492	0.0492	0.769773
2901	304	405	0.000492	0.0492	0.770265
101	702	1502	0.000486	0.0486	0.770751
206	801	1502	0.000483	0.0483	0.771234
3303	102	1502	0.000482	0.0482	0.771716
3301	801	1502	0.000481	0.0481	0.772197
1101	1402	901	0.000481	0.0481	0.772678
2402	702	301	0.000471	0.0471	0.773149
2402	801	403	0.00047	0.047	0.773619
1102	801	1502	0.000466	0.0466	0.774085
2407	401	803	0.000465	0.0465	0.77455
1101	1202	101	0.000461	0.0461	0.775011
201	303	1501	0.000461	0.0461	0.775472
2403	403	1502	0.000456	0.0456	0.775928
2402	102	1401	0.000448	0.0448	0.776376
2407	304	1202	0.000447	0.0447	0.776823
3303	801	403	0.000446	0.0446	0.777269
1101	406	1202	0.000446	0.0446	0.777715
201	702	403	0.000446	0.0446	0.778161
206	801	301	0.000442	0.0442	0.778603
2901	1505	701	0.000442	0.0442	0.779045
203	304	1602	0.000439	0.0439	0.779484
201	303	1502	0.000439	0.0439	0.779923
206	303	1502	0.000437	0.0437	0.78036
203	801	1501	0.000437	0.0437	0.780797
1101	406	901	0.000436	0.0436	0.781233
3303	702	1202	0.000434	0.0434	0.781667
101	801	1202	0.000433	0.0433	0.7821
3301	702	1501	0.000433	0.0433	0.782533
1101	1502	1202	0.000432	0.0432	0.782965
1102	102	1101	0.000426	0.0426	0.783391
2601	303	901	0.000423	0.0423	0.783814
203	303	803	0.000417	0.0417	0.784231
1101	1502	405	0.000416	0.0416	0.784647
3401	401	1202	0.000415	0.0415	0.785062
2402	701	803	0.000413	0.0413	0.785475
1102	302	1302	0.000412	0.0412	0.785887
3303	303	1602	0.000411	0.0411	0.786298
203	1502	803	0.000409	0.0409	0.786707
2901	102	1401	0.000409	0.0409	0.787116
2407	801	1502	0.000409	0.0409	0.787525
203	1202	1202	0.000406	0.0406	0.787931
2901	302	301	0.000405	0.0405	0.788336
1101	102	1106	0.000404	0.0404	0.78874
3401	403	1202	0.000404	0.0404	0.789144
203	1402	901	0.000403	0.0403	0.789547
206	1505	1001	0.000403	0.0403	0.78995
203	704	1502	0.000402	0.0402	0.790352
3303	302	403	0.000401	0.0401	0.790753
3001	102	1202	0.0004	0.04	0.791153
2410	702	1404	0.000399	0.0399	0.791552
202	1701	701	0.000399	0.0399	0.791951
6801	1502	701	0.000399	0.0399	0.79235
6801	1202	1501	0.000399	0.0399	0.792749
301	401	1301	0.000399	0.0399	0.793148
3303	801	1404	0.000399	0.0399	0.793547
7401	702	901	0.000399	0.0399	0.793946
301	501	1301	0.000399	0.0399	0.794345
1104	304	1501	0.000398	0.0398	0.794743
1101	701	1001	0.000398	0.0398	0.795141
206	304	405	0.000396	0.0396	0.795537
2402	801	1101	0.000394	0.0394	0.795931
201	102	1404	0.000392	0.0392	0.796323
101	602	405	0.000391	0.0391	0.796714
3001	801	1202	0.000389	0.0389	0.797103
203	1202	1501	0.000388	0.0388	0.797491
2402	102	1405	0.000388	0.0388	0.797879
206	704	401	0.000387	0.0387	0.798266
3301	102	405	0.000384	0.0384	0.79865
1101	303	405	0.000382	0.0382	0.799032
1101	304	1201	0.000381	0.0381	0.799413
1101	403	1207	0.00038	0.038	0.799793
1102	701	701	0.000379	0.0379	0.800172
203	1203	1207	0.000379	0.0379	0.800551
206	303	1101	0.000377	0.0377	0.800928
2402	303	403	0.000376	0.0376	0.801304
1102	702	803	0.000376	0.0376	0.80168
3303	704	1202	0.000374	0.0374	0.802054
1101	403	901	0.000372	0.0372	0.802426
3301	602	701	0.000368	0.0368	0.802794
3301	302	701	0.000367	0.0367	0.803161
1102	1505	1001	0.000366	0.0366	0.803527
2601	401	901	0.000365	0.0365	0.803892
1101	102	1101	0.000362	0.0362	0.804254
1102	702	901	0.000362	0.0362	0.804616
2402	304	1602	0.000361	0.0361	0.804977
2402	701	901	0.000361	0.0361	0.805338
201	303	403	0.000359	0.0359	0.805697
3301	701	1001	0.000358	0.0358	0.806055
3101	304	901	0.000357	0.0357	0.806412
3301	302	901	0.000353	0.0353	0.806765
3303	702	1502	0.000353	0.0353	0.807118
206	102	1405	0.000352	0.0352	0.80747
2901	102	405	0.000351	0.0351	0.807821
201	1402	901	0.000349	0.0349	0.80817
2402	801	1312	0.000343	0.0343	0.808513
2402	102	1602	0.000342	0.0342	0.808855
1101	304	803	0.000341	0.0341	0.809196
1102	102	301	0.000341	0.0341	0.809537
203	1502	901	0.000337	0.0337	0.809874
1101	102	403	0.000335	0.0335	0.810209
1101	1402	1401	0.000333	0.0333	0.810542
206	801	403	0.000333	0.0333	0.810875
2901	702	405	0.000333	0.0333	0.811208
201	1202	901	0.000333	0.0333	0.811541
1101	1202	1401	0.000332	0.0332	0.811873
201	303	803	0.000332	0.0332	0.812205
2402	304	803	0.00033	0.033	0.812535
201	304	901	0.000329	0.0329	0.812864
2402	1202	901	0.000328	0.0328	0.813192
3303	701	1001	0.000326	0.0326	0.813518
1102	801	803	0.000325	0.0325	0.813843
1101	303	1312	0.000325	0.0325	0.814168
3303	702	803	0.000324	0.0324	0.814492
101	602	803	0.000324	0.0324	0.814816
201	1202	1502	0.00032	0.032	0.815136
201	403	403	0.00032	0.032	0.815456
1101	702	1001	0.000319	0.0319	0.815775
3301	1502	901	0.000319	0.0319	0.816094
203	702	1001	0.000315	0.0315	0.816409
1101	102	1201	0.000314	0.0314	0.816723
2402	1402	1501	0.000313	0.0313	0.817036
1101	304	301	0.000312	0.0312	0.817348
2901	702	1501	0.000311	0.0311	0.817659
2407	702	101	0.000309	0.0309	0.817968
2901	1505	1401	0.000309	0.0309	0.818277
2407	702	1502	0.000308	0.0308	0.818585
2901	403	1202	0.000308	0.0308	0.818893
1101	704	901	0.000307	0.0307	0.8192
206	801	1401	0.000305	0.0305	0.819505
3303	303	1202	0.000305	0.0305	0.81981
2403	702	405	0.000301	0.0301	0.820111
2407	401	405	0.000298	0.0298	0.820409
203	403	403	0.000297	0.0297	0.820706
2402	1203	1202	0.000296	0.0296	0.821002
206	403	1501	0.000296	0.0296	0.821298
2403	702	803	0.000295	0.0295	0.821593
3303	1402	1202	0.000293	0.0293	0.821886
2601	401	1202	0.000292	0.0292	0.822178
1101	403	1405	0.000291	0.0291	0.822469
1101	304	1001	0.00029	0.029	0.822759
206	1402	901	0.000289	0.0289	0.823048
1101	1202	405	0.000289	0.0289	0.823337
201	702	405	0.000289	0.0289	0.823626
3303	303	901	0.000289	0.0289	0.823915
1101	102	701	0.000287	0.0287	0.824202
201	1203	1202	0.000286	0.0286	0.824488
2601	403	301	0.000283	0.0283	0.824771
301	1203	803	0.000281	0.0281	0.825052
1101	401	1401	0.000281	0.0281	0.825333
201	1202	1202	0.00028	0.028	0.825613
1101	1202	1502	0.00028	0.028	0.825893
203	801	1602	0.000278	0.0278	0.826171
3001	302	301	0.000277	0.0277	0.826448
3303	304	803	0.000277	0.0277	0.826725
201	102	1405	0.000276	0.0276	0.827001
2402	304	701	0.000275	0.0275	0.827276
2901	602	701	0.000274	0.0274	0.82755
2402	602	1001	0.000273	0.0273	0.827823
3303	1502	1202	0.000271	0.0271	0.828094
2901	102	1202	0.00027	0.027	0.828364
1101	1502	803	0.00027	0.027	0.828634
1101	1505	1202	0.000269	0.0269	0.828903
203	403	1602	0.000269	0.0269	0.829172
2402	102	1404	0.000269	0.0269	0.829441
2601	702	1302	0.000268	0.0268	0.829709
101	602	1502	0.000268	0.0268	0.829977
1104	1502	1001	0.000268	0.0268	0.830245
3301	1505	1001	0.000268	0.0268	0.830513
203	702	1312	0.000268	0.0268	0.830781
101	602	1302	0.000268	0.0268	0.831049
3303	702	1501	0.000267	0.0267	0.831316
2407	401	1106	0.000266	0.0266	0.831582
1102	1402	1312	0.000266	0.0266	0.831848
2403	702	1404	0.000266	0.0266	0.832114
1102	102	403	0.000266	0.0266	0.83238
2901	702	1201	0.000266	0.0266	0.832646
1102	1203	410	0.000266	0.0266	0.832912
1101	1502	1106	0.000266	0.0266	0.833178
6801	202	803	0.000266	0.0266	0.833444
1104	102	901	0.000266	0.0266	0.83371
1102	1402	1301	0.000266	0.0266	0.833976
6801	702	1501	0.000266	0.0266	0.834242
3001	602	101	0.000266	0.0266	0.834508
3301	701	901	0.000266	0.0266	0.834774
1101	1203	1101	0.000266	0.0266	0.83504
203	1203	1405	0.000266	0.0266	0.835306
2301	701	804	0.000266	0.0266	0.835572
3303	302	1405	0.000266	0.0266	0.835838
6801	102	1302	0.000266	0.0266	0.836104
2402	406	1401	0.000266	0.0266	0.83637
2402	803	1501	0.000266	0.0266	0.836636
206	1502	701	0.000266	0.0266	0.836902
2403	801	405	0.000266	0.0266	0.837168
3201	1203	401	0.000266	0.0266	0.837434
3301	701	101	0.000266	0.0266	0.8377
201	1402	1501	0.000266	0.0266	0.837966
2410	704	1501	0.000266	0.0266	0.838232
206	801	1312	0.000266	0.0266	0.838498
1101	403	1106	0.000266	0.0266	0.838764
1101	1502	1402	0.000266	0.0266	0.83903
201	701	1501	0.000266	0.0266	0.839296
3303	701	404	0.000266	0.0266	0.839562
6801	702	1301	0.000266	0.0266	0.839828
101	1502	1101	0.000266	0.0266	0.840094
101	202	404	0.000266	0.0266	0.84036
1101	102	404	0.000266	0.0266	0.840626
1101	304	1216	0.000266	0.0266	0.840892
1101	309	901	0.000266	0.0266	0.841158
1101	401	401	0.000266	0.0266	0.841424
1104	801	1202	0.000266	0.0266	0.84169
201	602	301	0.000266	0.0266	0.841956
203	1203	1401	0.000266	0.0266	0.842222
203	1402	1207	0.000266	0.0266	0.842488
203	401	701	0.000266	0.0266	0.842754
2901	1525	1001	0.000266	0.0266	0.84302
301	702	1001	0.000266	0.0266	0.843286
3101	304	1101	0.000266	0.0266	0.843552
3201	401	1101	0.000266	0.0266	0.843818
3301	301	301	0.000266	0.0266	0.844084
3301	401	901	0.000266	0.0266	0.84435
3301	702	1301	0.000266	0.0266	0.844616
3303	302	1104	0.000266	0.0266	0.844882
3303	602	1001	0.000266	0.0266	0.845148
6801	701	901	0.000266	0.0266	0.845414
7405	702	1502	0.000266	0.0266	0.84568
2601	1505	1001	0.000265	0.0265	0.845945
3101	102	403	0.000265	0.0265	0.84621
3401	1502	403	0.000265	0.0265	0.846475
2601	403	1104	0.000264	0.0264	0.846739
3303	701	1502	0.000264	0.0264	0.847003
101	602	1501	0.000263	0.0263	0.847266
2901	1402	1202	0.000263	0.0263	0.847529
301	102	901	0.000263	0.0263	0.847792
2407	401	1401	0.000262	0.0262	0.848054
203	602	1001	0.000262	0.0262	0.848316
3303	303	803	0.000262	0.0262	0.848578
206	303	901	0.000261	0.0261	0.848839
203	304	1405	0.00026	0.026	0.849099
301	401	1312	0.000259	0.0259	0.849358
3401	702	1202	0.000258	0.0258	0.849616
3303	302	803	0.000258	0.0258	0.849874
203	801	1401	0.000258	0.0258	0.850132
2403	303	901	0.000256	0.0256	0.850388
2403	702	1501	0.000255	0.0255	0.850643
203	1202	1101	0.000254	0.0254	0.850897
3303	801	1502	0.000253	0.0253	0.85115
2601	102	1502	0.000253	0.0253	0.851403
3303	303	403	0.000253	0.0253	0.851656
3101	102	1202	0.000249	0.0249	0.851905
2403	801	1202	0.000249	0.0249	0.852154
206	801	1101	0.000249	0.0249	0.852403
2402	401	1502	0.000248	0.0248	0.852651
1101	1502	1502	0.000248	0.0248	0.852899
3303	702	701	0.000248	0.0248	0.853147
2402	1502	1501	0.000246	0.0246	0.853393
206	801	405	0.000246	0.0246	0.853639
3101	401	403	0.000246	0.0246	0.853885
2407	403	1502	0.000245	0.0245	0.85413
2601	304	901	0.000244	0.0244	0.854374
1101	303	1101	0.000242	0.0242	0.854616
2601	702	1312	0.000241	0.0241	0.854857
1101	403	403	0.000241	0.0241	0.855098
2403	403	1602	0.000241	0.0241	0.855339
1102	102	405	0.00024	0.024	0.855579
3303	304	1101	0.00024	0.024	0.855819
2402	702	1101	0.000239	0.0239	0.856058
2402	102	1001	0.000237	0.0237	0.856295
3303	801	1101	0.000234	0.0234	0.856529
201	801	1502	0.000234	0.0234	0.856763
201	303	1401	0.000234	0.0234	0.856997
2403	403	1101	0.000234	0.0234	0.857231
3301	1202	1202	0.000234	0.0234	0.857465
2402	801	1602	0.000233	0.0233	0.857698
2402	701	1401	0.000233	0.0233	0.857931
2402	102	803	0.000233	0.0233	0.858164
2601	702	1001	0.000232	0.0232	0.858396
203	102	1401	0.000232	0.0232	0.858628
3401	403	405	0.000232	0.0232	0.85886
1101	1402	405	0.000231	0.0231	0.859091
2402	102	301	0.000231	0.0231	0.859322
1101	304	1401	0.000228	0.0228	0.85955
2601	702	701	0.000227	0.0227	0.859777
3303	801	1312	0.000224	0.0224	0.860001
2402	704	1501	0.000223	0.0223	0.860224
3303	701	1501	0.000223	0.0223	0.860447
2901	401	1301	0.000221	0.0221	0.860668
2410	702	1502	0.00022	0.022	0.860888
203	403	1405	0.000219	0.0219	0.861107
1101	302	901	0.000217	0.0217	0.861324
1101	304	1101	0.000217	0.0217	0.861541
2407	401	901	0.000217	0.0217	0.861758
201	304	1312	0.000214	0.0214	0.861972
1101	801	701	0.000214	0.0214	0.862186
3401	702	1001	0.000213	0.0213	0.862399
3303	302	1101	0.000213	0.0213	0.862612
211	1402	1202	0.000212	0.0212	0.862824
3001	702	901	0.000212	0.0212	0.863036
201	401	406	0.000211	0.0211	0.863247
206	304	1602	0.00021	0.021	0.863457
2601	403	1502	0.00021	0.021	0.863667
3101	401	1502	0.00021	0.021	0.863877
203	102	1201	0.000208	0.0208	0.864085
2402	403	403	0.000206	0.0206	0.864291
3101	1502	1201	0.000206	0.0206	0.864497
1102	1202	1401	0.000205	0.0205	0.864702
2402	303	405	0.000205	0.0205	0.864907
3301	102	1502	0.000205	0.0205	0.865112
206	702	701	0.000204	0.0204	0.865316
203	1202	101	0.000204	0.0204	0.86552
2402	403	301	0.000203	0.0203	0.865723
2402	1202	1602	0.0002	0.02	0.865923
2402	403	1501	0.0002	0.02	0.866123
201	401	1502	0.000199	0.0199	0.866322
206	303	1001	0.000199	0.0199	0.866521
301	1202	401	0.000198	0.0198	0.866719
2402	102	403	0.000198	0.0198	0.866917
201	102	701	0.000197	0.0197	0.867114
2402	1202	1101	0.000196	0.0196	0.86731
1102	1203	901	0.000196	0.0196	0.867506
2601	702	1101	0.000196	0.0196	0.867702
101	602	1202	0.000195	0.0195	0.867897
2601	602	701	0.000195	0.0195	0.868092
203	704	1202	0.000193	0.0193	0.868285
3301	304	1312	0.000192	0.0192	0.868477
2402	403	1001	0.000191	0.0191	0.868668
2402	701	701	0.00019	0.019	0.868858
2407	401	1501	0.000189	0.0189	0.869047
2407	1502	901	0.000188	0.0188	0.869235
2402	304	901	0.000188	0.0188	0.869423
2601	403	1202	0.000188	0.0188	0.869611
206	1402	1404	0.000187	0.0187	0.869798
3303	302	1502	0.000185	0.0185	0.869983
2403	303	1612	0.000184	0.0184	0.870167
2410	401	901	0.000183	0.0183	0.87035
2402	401	1101	0.000183	0.0183	0.870533
2403	1502	1502	0.000181	0.0181	0.870714
2402	801	1404	0.000181	0.0181	0.870895
1101	403	1312	0.00018	0.018	0.871075
1101	1203	1501	0.00018	0.018	0.871255
2402	303	803	0.000179	0.0179	0.871434
1101	403	1104	0.000179	0.0179	0.871613
2407	401	301	0.000179	0.0179	0.871792
2601	702	403	0.000178	0.0178	0.87197
203	304	1501	0.000177	0.0177	0.872147
203	702	1101	0.000176	0.0176	0.872323
2901	102	901	0.000175	0.0175	0.872498
1102	304	901	0.000174	0.0174	0.872672
3101	401	405	0.000174	0.0174	0.872846
2402	702	701	0.000173	0.0173	0.873019
206	304	1502	0.000173	0.0173	0.873192
203	701	701	0.000172	0.0172	0.873364
1102	1202	1502	0.000172	0.0172	0.873536
2601	702	1405	0.00017	0.017	0.873706
203	704	1401	0.00017	0.017	0.873876
1101	302	1502	0.000167	0.0167	0.874043
3401	801	1202	0.000166	0.0166	0.874209
1101	302	1207	0.000164	0.0164	0.874373
3303	702	1101	0.000164	0.0164	0.874537
2901	1505	1106	0.000163	0.0163	0.8747
203	702	301	0.000163	0.0163	0.874863
1101	1502	1404	0.000161	0.0161	0.875024
2407	401	406	0.00016	0.016	0.875184
206	702	101	0.00016	0.016	0.875344
201	1502	1202	0.000159	0.0159	0.875503
201	602	1207	0.000159	0.0159	0.875662
1101	303	403	0.000158	0.0158	0.87582
3101	801	405	0.000157	0.0157	0.875977
201	304	301	0.000157	0.0157	0.876134
101	102	405	0.000156	0.0156	0.87629
1101	401	1101	0.000156	0.0156	0.876446
2407	801	901	0.000155	0.0155	0.876601
2402	403	405	0.000154	0.0154	0.876755
2601	702	1404	0.000154	0.0154	0.876909
3303	102	1312	0.000154	0.0154	0.877063
201	702	301	0.000152	0.0152	0.877215
3303	702	1312	0.000152	0.0152	0.877367
3303	1402	1404	0.000152	0.0152	0.877519
1104	303	1502	0.000152	0.0152	0.877671
3301	801	1312	0.000152	0.0152	0.877823
3303	403	1502	0.000151	0.0151	0.877974
1102	102	1312	0.00015	0.015	0.878124
301	803	901	0.00015	0.015	0.878274
201	102	1001	0.00015	0.015	0.878424
203	403	1502	0.00015	0.015	0.878574
101	702	1202	0.00015	0.015	0.878724
206	303	803	0.00015	0.015	0.878874
2407	304	405	0.00015	0.015	0.879024
3303	702	1401	0.00015	0.015	0.879174
2601	302	301	0.000149	0.0149	0.879323
203	801	301	0.000149	0.0149	0.879472
2901	304	803	0.000149	0.0149	0.879621
201	1502	405	0.000149	0.0149	0.87977
201	1402	1101	0.000148	0.0148	0.879918
101	401	1202	0.000148	0.0148	0.880066
203	304	901	0.000148	0.0148	0.880214
2901	304	1202	0.000147	0.0147	0.880361
3101	1402	1202	0.000147	0.0147	0.880508
3303	401	1001	0.000147	0.0147	0.880655
2601	401	405	0.000147	0.0147	0.880802
2402	1203	1501	0.000147	0.0147	0.880949
3303	302	101	0.000147	0.0147	0.881096
6801	302	1101	0.000147	0.0147	0.881243
203	403	901	0.000146	0.0146	0.881389
2403	303	1502	0.000146	0.0146	0.881535
2402	704	401	0.000145	0.0145	0.88168
3201	401	1202	0.000145	0.0145	0.881825
1101	401	1612	0.000145	0.0145	0.88197
2601	602	403	0.000145	0.0145	0.882115
203	701	1502	0.000144	0.0144	0.882259
3101	303	1401	0.000144	0.0144	0.882403
1101	1203	405	0.000143	0.0143	0.882546
1101	102	1404	0.000143	0.0143	0.882689
201	1402	1401	0.000143	0.0143	0.882832
301	702	1501	0.000143	0.0143	0.882975
201	401	901	0.000142	0.0142	0.883117
203	1502	1202	0.000142	0.0142	0.883259
1101	602	403	0.000141	0.0141	0.8834
1101	102	1207	0.000141	0.0141	0.883541
2601	102	1401	0.000141	0.0141	0.883682
1101	1502	1501	0.000141	0.0141	0.883823
1101	704	1404	0.000141	0.0141	0.883964
101	403	1312	0.00014	0.014	0.884104
1101	801	1302	0.000139	0.0139	0.884243
301	401	1502	0.000139	0.0139	0.884382
2901	401	1202	0.000139	0.0139	0.884521
2601	1502	1202	0.000139	0.0139	0.88466
201	1402	1001	0.000139	0.0139	0.884799
201	304	1405	0.000139	0.0139	0.884938
2402	302	1501	0.000139	0.0139	0.885077
1102	1402	803	0.000138	0.0138	0.885215
206	801	1404	0.000138	0.0138	0.885353
1101	403	701	0.000138	0.0138	0.885491
1101	801	1407	0.000138	0.0138	0.885629
203	1203	1001	0.000138	0.0138	0.885767
206	403	1401	0.000138	0.0138	0.885905
301	701	701	0.000138	0.0138	0.886043
3301	1402	301	0.000138	0.0138	0.886181
3301	302	802	0.000138	0.0138	0.886319
2402	1502	701	0.000137	0.0137	0.886456
1101	1203	1502	0.000137	0.0137	0.886593
2402	1402	301	0.000137	0.0137	0.88673
2601	303	1302	0.000137	0.0137	0.886867
3101	102	405	0.000137	0.0137	0.887004
201	403	405	0.000137	0.0137	0.887141
3301	701	301	0.000137	0.0137	0.887278
203	602	1501	0.000137	0.0137	0.887415
203	1203	1602	0.000137	0.0137	0.887552
3001	602	1401	0.000137	0.0137	0.887689
206	702	1302	0.000137	0.0137	0.887826
2601	303	1418	0.000137	0.0137	0.887963
3401	702	1502	0.000137	0.0137	0.8881
206	102	1001	0.000136	0.0136	0.888236
1101	302	1602	0.000136	0.0136	0.888372
101	102	1401	0.000136	0.0136	0.888508
101	701	701	0.000136	0.0136	0.888644
2402	303	1201	0.000136	0.0136	0.88878
3101	302	301	0.000136	0.0136	0.888916
101	801	1501	0.000135	0.0135	0.889051
2901	1502	403	0.000135	0.0135	0.889186
2901	303	1101	0.000135	0.0135	0.889321
1102	1202	1001	0.000135	0.0135	0.889456
3301	303	1202	0.000135	0.0135	0.889591
1101	102	1301	0.000135	0.0135	0.889726
203	102	1106	0.000135	0.0135	0.889861
203	304	1001	0.000135	0.0135	0.889996
101	403	803	0.000135	0.0135	0.890131
1101	1203	404	0.000135	0.0135	0.890266
3101	701	701	0.000135	0.0135	0.890401
3301	1502	701	0.000135	0.0135	0.890536
3301	702	405	0.000135	0.0135	0.890671
203	801	1404	0.000134	0.0134	0.890805
2901	403	1502	0.000134	0.0134	0.890939
101	801	701	0.000134	0.0134	0.891073
2402	302	803	0.000134	0.0134	0.891207
2402	302	1602	0.000134	0.0134	0.891341
2402	302	1207	0.000134	0.0134	0.891475
3301	801	301	0.000134	0.0134	0.891609
3301	701	1502	0.000134	0.0134	0.891743
3303	701	301	0.000134	0.0134	0.891877
201	702	1404	0.000134	0.0134	0.892011
201	701	1302	0.000134	0.0134	0.892145
203	1505	1001	0.000134	0.0134	0.892279
2402	1505	901	0.000134	0.0134	0.892413
3303	406	1502	0.000134	0.0134	0.892547
1101	403	301	0.000134	0.0134	0.892681
206	801	1001	0.000134	0.0134	0.892815
3301	302	1501	0.000134	0.0134	0.892949
2410	704	1101	0.000133	0.0133	0.893082
2402	1202	803	0.000133	0.0133	0.893215
201	1505	1312	0.000133	0.0133	0.893348
1101	726	1501	0.000133	0.0133	0.893481
1102	701	1207	0.000133	0.0133	0.893614
1101	102	802	0.000133	0.0133	0.893747
1101	1502	701	0.000133	0.0133	0.89388
1104	401	403	0.000133	0.0133	0.894013
301	702	1106	0.000133	0.0133	0.894146
1101	1509	405	0.000133	0.0133	0.894279
206	704	1202	0.000133	0.0133	0.894412
203	704	803	0.000133	0.0133	0.894545
203	702	407	0.000133	0.0133	0.894678
2601	602	703	0.000133	0.0133	0.894811
203	1402	1301	0.000133	0.0133	0.894944
6801	1602	1001	0.000133	0.0133	0.895077
1102	303	1201	0.000133	0.0133	0.89521
202	102	906	0.000133	0.0133	0.895343
2402	303	1405	0.000133	0.0133	0.895476
2407	1203	1502	0.000133	0.0133	0.895609
2601	1202	1602	0.000133	0.0133	0.895742
1112	304	1401	0.000133	0.0133	0.895875
201	303	1405	0.000133	0.0133	0.896008
203	702	809	0.000133	0.0133	0.896141
201	401	1104	0.000133	0.0133	0.896274
2402	401	301	0.000133	0.0133	0.896407
2407	303	1201	0.000133	0.0133	0.89654
2443	1202	1202	0.000133	0.0133	0.896673
201	102	906	0.000133	0.0133	0.896806
201	1203	101	0.000133	0.0133	0.896939
7401	1402	1602	0.000133	0.0133	0.897072
2417	401	1202	0.000133	0.0133	0.897205
2402	102	1307	0.000133	0.0133	0.897338
1101	803	1407	0.000133	0.0133	0.897471
2410	702	1612	0.000133	0.0133	0.897604
2403	1402	1602	0.000133	0.0133	0.897737
2410	801	1501	0.000133	0.0133	0.89787
3301	303	1106	0.000133	0.0133	0.898003
6802	602	301	0.000133	0.0133	0.898136
2403	1202	403	0.000133	0.0133	0.898269
2402	701	1101	0.000133	0.0133	0.898402
301	1202	301	0.000133	0.0133	0.898535
2402	403	1201	0.000133	0.0133	0.898668
3001	304	1302	0.000133	0.0133	0.898801
3301	1502	1216	0.000133	0.0133	0.898934
2901	801	701	0.000133	0.0133	0.899067
2407	702	403	0.000133	0.0133	0.8992
206	701	1312	0.000133	0.0133	0.899333
201	401	701	0.000133	0.0133	0.899466
3303	1602	403	0.000133	0.0133	0.899599
2402	1502	407	0.000133	0.0133	0.899732
203	1502	410	0.000133	0.0133	0.899865
301	1402	803	0.000133	0.0133	0.899998
2410	302	1404	0.000133	0.0133	0.900131
3303	1203	1301	0.000133	0.0133	0.900264
2601	304	1301	0.000133	0.0133	0.900397
1104	702	1202	0.000133	0.0133	0.90053
2402	1203	1101	0.000133	0.0133	0.900663
206	303	1602	0.000133	0.0133	0.900796
201	1402	405	0.000133	0.0133	0.900929
2402	304	1404	0.000133	0.0133	0.901062
2407	1502	406	0.000133	0.0133	0.901195
2601	303	403	0.000133	0.0133	0.901328
2402	403	1418	0.000133	0.0133	0.901461
302	1202	301	0.000133	0.0133	0.901594
2601	302	1301	0.000133	0.0133	0.901727
203	801	1418	0.000133	0.0133	0.90186
2403	803	1602	0.000133	0.0133	0.901993
201	309	1207	0.000133	0.0133	0.902126
201	302	1001	0.000133	0.0133	0.902259
206	1505	1401	0.000133	0.0133	0.902392
2407	302	1401	0.000133	0.0133	0.902525
2601	403	1106	0.000133	0.0133	0.902658
206	702	1360	0.000133	0.0133	0.902791
3301	704	1207	0.000133	0.0133	0.902924
206	1203	1405	0.000133	0.0133	0.903057
2402	702	1410	0.000133	0.0133	0.90319
301	1505	803	0.000133	0.0133	0.903323
2403	304	1104	0.000133	0.0133	0.903456
2402	303	1454	0.000133	0.0133	0.903589
1102	401	1602	0.000133	0.0133	0.903722
3301	1203	1207	0.000133	0.0133	0.903855
2403	303	1207	0.000133	0.0133	0.903988
2410	401	1502	0.000133	0.0133	0.904121
3301	403	1502	0.000133	0.0133	0.904254
6801	304	1301	0.000133	0.0133	0.904387
206	702	1207	0.000133	0.0133	0.90452
3001	301	301	0.000133	0.0133	0.904653
2601	1203	701	0.000133	0.0133	0.904786
2403	102	301	0.000133	0.0133	0.904919
206	1202	1301	0.000133	0.0133	0.905052
2601	1402	1404	0.000133	0.0133	0.905185
2601	702	410	0.000133	0.0133	0.905318
2407	1402	301	0.000133	0.0133	0.905451
201	302	1301	0.000133	0.0133	0.905584
3301	1203	1301	0.000133	0.0133	0.905717
203	701	803	0.000133	0.0133	0.90585
1104	1202	1502	0.000133	0.0133	0.905983
2901	1503	1001	0.000133	0.0133	0.906116
201	704	1602	0.000133	0.0133	0.906249
2403	402	1502	0.000133	0.0133	0.906382
203	801	407	0.000133	0.0133	0.906515
301	1202	1312	0.000133	0.0133	0.906648
2902	602	406	0.000133	0.0133	0.906781
201	304	1612	0.000133	0.0133	0.906914
3303	702	1104	0.000133	0.0133	0.907047
203	704	405	0.000133	0.0133	0.90718
206	302	405	0.000133	0.0133	0.907313
2901	403	1602	0.000133	0.0133	0.907446
2901	1546	1001	0.000133	0.0133	0.907579
2402	401	1404	0.000133	0.0133	0.907712
3303	101	1401	0.000133	0.0133	0.907845
3303	403	803	0.000133	0.0133	0.907978
238	304	1602	0.000133	0.0133	0.908111
3301	1402	408	0.000133	0.0133	0.908244
3303	1502	1001	0.000133	0.0133	0.908377
2405	702	1201	0.000133	0.0133	0.90851
2601	602	1001	0.000133	0.0133	0.908643
1101	1402	1418	0.000133	0.0133	0.908776
1101	702	401	0.000133	0.0133	0.908909
1102	1203	1612	0.000133	0.0133	0.909042
203	1502	1201	0.000133	0.0133	0.909175
203	1509	1202	0.000133	0.0133	0.909308
211	1402	1502	0.000133	0.0133	0.909441
2402	1202	1312	0.000133	0.0133	0.909574
2402	602	1602	0.000133	0.0133	0.909707
2410	1504	1202	0.000133	0.0133	0.90984
3001	701	1202	0.000133	0.0133	0.909973
3001	702	1312	0.000133	0.0133	0.910106
3301	401	1405	0.000133	0.0133	0.910239
3303	702	410	0.000133	0.0133	0.910372
3401	406	803	0.000133	0.0133	0.910505
6801	704	901	0.000133	0.0133	0.910638
7401	302	301	0.000133	0.0133	0.910771
7405	303	1501	0.000133	0.0133	0.910904
6801	702	1202	0.000133	0.0133	0.911037
2903	1505	1001	0.000133	0.0133	0.91117
101	1505	1501	0.000133	0.0133	0.911303
203	309	1202	0.000133	0.0133	0.911436
3401	1402	1502	0.000133	0.0133	0.911569
7401	1202	802	0.000133	0.0133	0.911702
2402	701	1106	0.000133	0.0133	0.911835
2901	1502	1312	0.000133	0.0133	0.911968
201	304	1101	0.000133	0.0133	0.912101
101	602	703	0.000133	0.0133	0.912234
2401	702	1502	0.000133	0.0133	0.912367
307	304	403	0.000133	0.0133	0.9125
2901	1502	1307	0.000133	0.0133	0.912633
2901	403	1312	0.000133	0.0133	0.912766
2403	704	1101	0.000133	0.0133	0.912899
2403	702	1216	0.000133	0.0133	0.913032
2402	304	407	0.000133	0.0133	0.913165
1101	1402	1503	0.000133	0.0133	0.913298
3301	1202	1602	0.000133	0.0133	0.913431
3201	1402	1001	0.000133	0.0133	0.913564
3201	702	701	0.000133	0.0133	0.913697
2402	403	101	0.000133	0.0133	0.91383
2407	602	901	0.000133	0.0133	0.913963
301	202	1404	0.000133	0.0133	0.914096
2402	302	1404	0.000133	0.0133	0.914229
2402	102	1610	0.000133	0.0133	0.914362
3301	801	1404	0.000133	0.0133	0.914495
201	304	1418	0.000133	0.0133	0.914628
1101	1202	1201	0.000133	0.0133	0.914761
206	1502	1001	0.000133	0.0133	0.914894
2410	303	1201	0.000133	0.0133	0.915027
201	1202	1106	0.000133	0.0133	0.91516
1101	702	1402	0.000133	0.0133	0.915293
3301	303	405	0.000133	0.0133	0.915426
301	501	1602	0.000133	0.0133	0.915559
206	801	701	0.000133	0.0133	0.915692
3301	302	102	0.000133	0.0133	0.915825
201	102	801	0.000133	0.0133	0.915958
2601	704	1501	0.000133	0.0133	0.916091
211	701	701	0.000133	0.0133	0.916224
206	1203	1202	0.000133	0.0133	0.916357
301	801	1405	0.000133	0.0133	0.91649
3101	801	403	0.000133	0.0133	0.916623
2403	702	1101	0.000133	0.0133	0.916756
1104	1502	406	0.000133	0.0133	0.916889
2403	702	1410	0.000133	0.0133	0.917022
201	1505	1602	0.000133	0.0133	0.917155
1101	401	404	0.000133	0.0133	0.917288
203	701	804	0.000133	0.0133	0.917421
3301	301	1202	0.000133	0.0133	0.917554
1101	1502	1002	0.000133	0.0133	0.917687
2402	406	901	0.000133	0.0133	0.91782
201	702	1418	0.000133	0.0133	0.917953
1103	702	403	0.000133	0.0133	0.918086
3303	202	301	0.000133	0.0133	0.918219
2410	401	301	0.000133	0.0133	0.918352
3401	801	1501	0.000133	0.0133	0.918485
1101	1203	401	0.000133	0.0133	0.918618
206	1402	1403	0.000133	0.0133	0.918751
201	303	1307	0.000133	0.0133	0.918884
2403	1202	1501	0.000133	0.0133	0.919017
2410	704	1401	0.000133	0.0133	0.91915
2901	701	1202	0.000133	0.0133	0.919283
103	602	1001	0.000133	0.0133	0.919416
2403	702	1302	0.000133	0.0133	0.919549
3303	1202	403	0.000133	0.0133	0.919682
2403	701	1001	0.000133	0.0133	0.919815
3201	202	101	0.000133	0.0133	0.919948
1101	701	1104	0.000133	0.0133	0.920081
2402	801	1358	0.000133	0.0133	0.920214
3301	704	406	0.000133	0.0133	0.920347
2402	701	703	0.000133	0.0133	0.92048
3303	102	1405	0.000133	0.0133	0.920613
3101	1502	1610	0.000133	0.0133	0.920746
1101	701	1535	0.000133	0.0133	0.920879
203	702	404	0.000133	0.0133	0.921012
2402	702	406	0.000133	0.0133	0.921145
3101	1502	701	0.000133	0.0133	0.921278
211	1402	1501	0.000133	0.0133	0.921411
3303	102	1101	0.000133	0.0133	0.921544
101	602	705	0.000133	0.0133	0.921677
101	603	701	0.000133	0.0133	0.92181
101	608	701	0.000133	0.0133	0.921943
1101	401	1602	0.000133	0.0133	0.922076
1101	642	701	0.000133	0.0133	0.922209
1101	701	1501	0.000133	0.0133	0.922342
1101	702	1212	0.000133	0.0133	0.922475
1101	729	1602	0.000133	0.0133	0.922608
1101	756	1501	0.000133	0.0133	0.922741
1102	102	1404	0.000133	0.0133	0.922874
1102	1202	1207	0.000133	0.0133	0.923007
1102	1202	1404	0.000133	0.0133	0.92314
1102	1203	701	0.000133	0.0133	0.923273
1102	302	1405	0.000133	0.0133	0.923406
1102	304	1610	0.000133	0.0133	0.923539
1102	702	1201	0.000133	0.0133	0.923672
1103	702	401	0.000133	0.0133	0.923805
1104	704	1502	0.000133	0.0133	0.923938
1112	1502	405	0.000133	0.0133	0.924071
201	117	1001	0.000133	0.0133	0.924204
201	1202	1101	0.000133	0.0133	0.924337
201	1203	1401	0.000133	0.0133	0.92447
201	1203	1405	0.000133	0.0133	0.924603
201	1214	1202	0.000133	0.0133	0.924736
201	1502	1405	0.000133	0.0133	0.924869
201	1502	407	0.000133	0.0133	0.925002
201	303	1201	0.000133	0.0133	0.925135
201	401	1301	0.000133	0.0133	0.925268
201	406	1401	0.000133	0.0133	0.925401
201	602	410	0.000133	0.0133	0.925534
201	702	802	0.000133	0.0133	0.925667
203	102	1612	0.000133	0.0133	0.9258
203	1502	1312	0.000133	0.0133	0.925933
203	303	1601	0.000133	0.0133	0.926066
203	304	701	0.000133	0.0133	0.926199
203	308	802	0.000133	0.0133	0.926332
203	401	1401	0.000133	0.0133	0.926465
206	1203	803	0.000133	0.0133	0.926598
206	1402	1146	0.000133	0.0133	0.926731
206	1502	403	0.000133	0.0133	0.926864
206	202	701	0.000133	0.0133	0.926997
206	302	901	0.000133	0.0133	0.92713
206	403	701	0.000133	0.0133	0.927263
211	1502	1001	0.000133	0.0133	0.927396
2402	202	401	0.000133	0.0133	0.927529
2402	302	403	0.000133	0.0133	0.927662
2402	403	1405	0.000133	0.0133	0.927795
2402	403	1454	0.000133	0.0133	0.927928
2402	702	801	0.000133	0.0133	0.928061
2402	704	1502	0.000133	0.0133	0.928194
2402	704	403	0.000133	0.0133	0.928327
2403	1203	1405	0.000133	0.0133	0.92846
2403	303	301	0.000133	0.0133	0.928593
2403	403	301	0.000133	0.0133	0.928726
2403	404	1202	0.000133	0.0133	0.928859
2407	401	1001	0.000133	0.0133	0.928992
2407	401	1405	0.000133	0.0133	0.929125
2601	1402	701	0.000133	0.0133	0.929258
2601	801	1106	0.000133	0.0133	0.929391
2901	1203	1602	0.000133	0.0133	0.929524
2901	1502	1001	0.000133	0.0133	0.929657
2901	1505	1535	0.000133	0.0133	0.92979
2901	704	1202	0.000133	0.0133	0.929923
2901	801	102	0.000133	0.0133	0.930056
2901	801	406	0.000133	0.0133	0.930189
2902	1601	701	0.000133	0.0133	0.930322
3001	303	1302	0.000133	0.0133	0.930455
3001	602	403	0.000133	0.0133	0.930588
3001	602	405	0.000133	0.0133	0.930721
301	1202	1502	0.000133	0.0133	0.930854
301	1202	701	0.000133	0.0133	0.930987
301	1509	1202	0.000133	0.0133	0.93112
301	1602	1101	0.000133	0.0133	0.931253
301	303	1202	0.000133	0.0133	0.931386
301	401	1203	0.000133	0.0133	0.931519
3101	1202	1202	0.000133	0.0133	0.931652
3101	1402	1407	0.000133	0.0133	0.931785
3101	1402	1502	0.000133	0.0133	0.931918
3101	303	1404	0.000133	0.0133	0.932051
3101	702	1104	0.000133	0.0133	0.932184
3101	801	802	0.000133	0.0133	0.932317
3201	701	1302	0.000133	0.0133	0.93245
3301	1203	1202	0.000133	0.0133	0.932583
3301	1509	1202	0.000133	0.0133	0.932716
3301	1602	1401	0.000133	0.0133	0.932849
3301	202	301	0.000133	0.0133	0.932982
3301	302	1301	0.000133	0.0133	0.933115
3301	302	1312	0.000133	0.0133	0.933248
3301	302	307	0.000133	0.0133	0.933381
3301	302	323	0.000133	0.0133	0.933514
3301	303	1602	0.000133	0.0133	0.933647
3301	304	405	0.000133	0.0133	0.93378
3301	704	1101	0.000133	0.0133	0.933913
3303	1203	701	0.000133	0.0133	0.934046
3303	1402	405	0.000133	0.0133	0.934179
3303	202	408	0.000133	0.0133	0.934312
3303	302	404	0.000133	0.0133	0.934445
3303	401	403	0.000133	0.0133	0.934578
3303	701	101	0.000133	0.0133	0.934711
3303	701	410	0.000133	0.0133	0.934844
3303	801	410	0.000133	0.0133	0.934977
3401	303	405	0.000133	0.0133	0.93511
3401	401	1207	0.000133	0.0133	0.935243
3401	642	405	0.000133	0.0133	0.935376
3401	704	410	0.000133	0.0133	0.935509
3401	801	1312	0.000133	0.0133	0.935642
6801	102	305	0.000133	0.0133	0.935775
6801	1202	1506	0.000133	0.0133	0.935908
6801	1402	1101	0.000133	0.0133	0.936041
6801	701	403	0.000133	0.0133	0.936174
7401	303	101	0.000133	0.0133	0.936307
7401	304	1201	0.000133	0.0133	0.93644
7401	702	1312	0.000133	0.0133	0.936573
7401	704	1502	0.000133	0.0133	0.936706
7405	1202	1602	0.000133	0.0133	0.936839
7405	1402	901	0.000133	0.0133	0.936972
7405	801	1202	0.000133	0.0133	0.937105
203	403	1101	0.000132	0.0132	0.937237
3301	801	901	0.000132	0.0132	0.937369
2901	1402	1501	0.000131	0.0131	0.9375
1102	303	405	0.000131	0.0131	0.937631
101	403	701	0.000131	0.0131	0.937762
3101	303	1001	0.000131	0.0131	0.937893
201	801	404	0.00013	0.013	0.938023
203	1203	1201	0.00013	0.013	0.938153
101	303	1201	0.00013	0.013	0.938283
3401	302	301	0.00013	0.013	0.938413
206	302	1404	0.00013	0.013	0.938543
2601	702	1418	0.000129	0.0129	0.938672
203	1203	1502	0.000129	0.0129	0.938801
101	1202	1312	0.000129	0.0129	0.93893
3101	801	1407	0.000128	0.0128	0.939058
1104	304	901	0.000128	0.0128	0.939186
201	304	1302	0.000128	0.0128	0.939314
201	102	802	0.000128	0.0128	0.939442
2402	1402	1404	0.000128	0.0128	0.93957
3301	1402	901	0.000128	0.0128	0.939698
3303	302	1404	0.000127	0.0127	0.939825
201	1202	405	0.000127	0.0127	0.939952
2410	102	403	0.000127	0.0127	0.940079
2403	302	301	0.000127	0.0127	0.940206
3303	704	1404	0.000126	0.0126	0.940332
3303	704	1502	0.000126	0.0126	0.940458
203	303	301	0.000126	0.0126	0.940584
3303	1203	1401	0.000126	0.0126	0.94071
2402	1202	1404	0.000125	0.0125	0.940835
2901	1502	1501	0.000125	0.0125	0.94096
3303	401	1401	0.000125	0.0125	0.941085
203	304	1101	0.000124	0.0124	0.941209
1102	403	1502	0.000124	0.0124	0.941333
201	403	1001	0.000124	0.0124	0.941457
2403	401	1401	0.000124	0.0124	0.941581
2601	1502	803	0.000124	0.0124	0.941705
101	602	1404	0.000124	0.0124	0.941829
2901	403	405	0.000122	0.0122	0.941951
203	304	406	0.000122	0.0122	0.942073
2402	1202	403	0.000122	0.0122	0.942195
2402	403	803	0.000122	0.0122	0.942317
101	401	1001	0.000122	0.0122	0.942439
2901	1502	1502	0.000122	0.0122	0.942561
3201	401	901	0.000121	0.0121	0.942682
2407	401	1612	0.000121	0.0121	0.942803
206	303	1201	0.000121	0.0121	0.942924
301	1203	1001	0.00012	0.012	0.943044
3303	406	1202	0.000119	0.0119	0.943163
201	102	101	0.000119	0.0119	0.943282
6801	401	1101	0.000119	0.0119	0.943401
3101	102	1501	0.000118	0.0118	0.943519
2901	304	1207	0.000117	0.0117	0.943636
301	803	405	0.000116	0.0116	0.943752
3101	102	1201	0.000115	0.0115	0.943867
3303	302	1312	0.000115	0.0115	0.943982
3401	1502	1202	0.000115	0.0115	0.944097
1104	303	301	0.000114	0.0114	0.944211
2601	801	301	0.000113	0.0113	0.944324
206	401	301	0.000113	0.0113	0.944437
2402	1502	1502	0.000113	0.0113	0.94455
203	1203	403	0.000113	0.0113	0.944663
201	1402	1404	0.000112	0.0112	0.944775
3101	304	1501	0.000109	0.0109	0.944884
3301	102	403	0.000108	0.0108	0.944992
2601	401	406	0.000108	0.0108	0.9451
201	303	101	0.000106	0.0106	0.945206
2403	704	1401	0.000105	0.0105	0.945311
2407	403	1405	0.000104	0.0104	0.945415
2402	403	1404	0.000103	0.0103	0.945518
2902	1505	1202	0.000103	0.0103	0.945621
2403	304	1502	0.000102	0.0102	0.945723
3101	1502	1312	0.0001	0.01	0.945823
3101	303	405	0.0001	0.01	0.945923
201	1202	1104	9.9e-05	0.0099	0.946022
2402	1502	1401	9.8e-05	0.0098	0.94612
1102	304	803	9.8e-05	0.0098	0.946218
3303	1502	403	9.8e-05	0.0098	0.946316
3301	801	803	9.5e-05	0.0095	0.946411
7401	1502	1501	9.4e-05	0.0094	0.946505
1101	1502	301	9.3e-05	0.0093	0.946598
2403	702	1202	9.3e-05	0.0093	0.946691
2402	701	1502	9.1e-05	0.0091	0.946782
2407	401	101	9e-05	0.009	0.946872
206	1202	1602	9e-05	0.009	0.946962
2402	1402	1312	8.9e-05	0.0089	0.947051
1101	102	301	8.9e-05	0.0089	0.94714
201	1402	1502	8.7e-05	0.0087	0.947227
1101	702	701	8.4e-05	0.0084	0.947311
203	102	1602	8.4e-05	0.0084	0.947395
1102	704	1401	8.3e-05	0.0083	0.947478
1102	304	1101	8.3e-05	0.0083	0.947561
3301	1502	1501	8.2e-05	0.0082	0.947643
2403	704	901	8.2e-05	0.0082	0.947725
2402	1402	1401	8.2e-05	0.0082	0.947807
2403	1402	1612	8.2e-05	0.0082	0.947889
2403	401	1312	8e-05	0.008	0.947969
3001	304	1501	8e-05	0.008	0.948049
3303	1402	1502	7.8e-05	0.0078	0.948127
2901	702	301	7.7e-05	0.0077	0.948204
2402	401	405	7.7e-05	0.0077	0.948281
206	1502	901	7.7e-05	0.0077	0.948358
2403	403	901	7.5e-05	0.0075	0.948433
1102	1502	405	7.4e-05	0.0074	0.948507
203	403	301	7.4e-05	0.0074	0.948581
2402	401	1602	7.3e-05	0.0073	0.948654
302	602	1202	7.1e-05	0.0071	0.948725
1102	1203	1405	7e-05	0.007	0.948795
3101	801	1405	6.8e-05	0.0068	0.948863
301	303	401	6.8e-05	0.0068	0.948931
2402	102	1454	6.7e-05	0.0067	0.948998
1102	702	1401	6.6e-05	0.0066	0.949064
1101	403	1401	6.6e-05	0.0066	0.94913
2407	1202	1401	6.6e-05	0.0066	0.949196
1102	401	1104	6.5e-05	0.0065	0.949261
206	1202	901	6.3e-05	0.0063	0.949324
2407	1402	1502	5.9e-05	0.0059	0.949383
2403	304	405	5.9e-05	0.0059	0.949442
2601	701	701	5.8e-05	0.0058	0.9495
3101	304	1202	5.6e-05	0.0056	0.949556
211	1402	803	5.4e-05	0.0054	0.94961
3303	403	901	5.1e-05	0.0051	0.949661
2407	1502	405	5e-05	0.005	0.949711
201	401	1101	5e-05	0.005	0.949761
3401	702	1501	4.9e-05	0.0049	0.94981
1102	801	1101	4.7e-05	0.0047	0.949857
2410	304	1202	4.5e-05	0.0045	0.949902
2403	303	403	4e-05	0.004	0.949942
1104	1502	901	3.8e-05	0.0038	0.94998
1102	304	1312	3.7e-05	0.0037	0.950017
3301	304	1501	3.6e-05	0.0036	0.950053
2601	401	1106	3.4e-05	0.0034	0.950087
1102	303	1502	3.1e-05	0.0031	0.950118
1102	801	405	3.1e-05	0.0031	0.950149
2901	304	1501	3.1e-05	0.0031	0.95018
2402	303	1001	3e-05	0.003	0.95021
2402	303	1101	3e-05	0.003	0.95024
3101	303	1202	2.6e-05	0.0026	0.950266
1102	702	405	2.5e-05	0.0025	0.950291
101	702	405	2e-05	0.002	0.950311
2402	102	1106	1.8e-05	0.0018	0.950329
3001	102	1502	1.6e-05	0.0016	0.950345

## Sheet: B-C-DRB1
		B-C-DRB1 combination set
Locus B	Locus C	Locus DRB1	freq	freq (%)	Cumulative freq
1502	801	1202	0.102063	10.2063	0.102063
4601	102	901	0.050328	5.0328	0.152391
705	1505	1001	0.047452	4.7452	0.199843
5801	302	301	0.04444	4.444	0.244283
4403	701	701	0.02615	2.615	0.270433
3505	401	1202	0.023011	2.3011	0.293444
3802	702	1502	0.021912	2.1912	0.315356
5701	602	701	0.021668	2.1668	0.337024
1525	403	1202	0.017743	1.7743	0.354767
4601	102	1202	0.015716	1.5716	0.370483
5801	302	1302	0.015306	1.5306	0.385789
1525	702	1202	0.01482	1.482	0.400609
1512	303	1202	0.013641	1.3641	0.41425
3802	702	803	0.013598	1.3598	0.427848
3802	702	1202	0.013233	1.3233	0.441081
5401	102	405	0.012596	1.2596	0.453677
4601	102	1401	0.012087	1.2087	0.465764
1301	304	1202	0.009655	0.9655	0.475419
1502	801	901	0.008342	0.8342	0.483761
1301	304	1501	0.007517	0.7517	0.491278
5102	1502	1202	0.006492	0.6492	0.49777
1302	602	701	0.005712	0.5712	0.503482
1502	801	1501	0.005647	0.5647	0.509129
2704	1202	1202	0.005643	0.5643	0.514772
1502	801	1312	0.005533	0.5533	0.520305
4601	102	405	0.005255	0.5255	0.52556
3701	602	1001	0.005189	0.5189	0.530749
1502	801	1502	0.005157	0.5157	0.535906
1525	403	1502	0.005081	0.5081	0.540987
4001	702	1202	0.004847	0.4847	0.545834
5401	102	1202	0.004668	0.4668	0.550502
4601	102	1502	0.004545	0.4545	0.555047
1502	801	405	0.004472	0.4472	0.559519
1501	303	1202	0.004382	0.4382	0.563901
705	702	1202	0.004314	0.4314	0.568215
3802	702	1106	0.004309	0.4309	0.572524
5101	1402	901	0.004272	0.4272	0.576796
5101	1402	1202	0.004024	0.4024	0.58082
1502	801	803	0.003762	0.3762	0.584582
4803	801	1202	0.003742	0.3742	0.588324
5801	302	1202	0.003623	0.3623	0.591947
1301	304	405	0.003507	0.3507	0.595454
3901	702	803	0.003491	0.3491	0.598945
1801	704	1404	0.003455	0.3455	0.6024
1525	403	803	0.003447	0.3447	0.605847
4601	102	803	0.003324	0.3324	0.609171
1802	704	1202	0.003177	0.3177	0.612348
4001	702	901	0.00317	0.317	0.615518
2706	304	1202	0.003125	0.3125	0.618643
1301	304	1602	0.00309	0.309	0.621733
4601	102	1501	0.00307	0.307	0.624803
4001	304	1202	0.003066	0.3066	0.627869
702	702	1301	0.00306	0.306	0.630929
5101	1402	1502	0.003022	0.3022	0.633951
705	1505	901	0.003003	0.3003	0.636954
5502	102	1202	0.003	0.3	0.639954
702	702	1501	0.002884	0.2884	0.642838
4001	702	803	0.002791	0.2791	0.645629
3802	702	403	0.002762	0.2762	0.648391
1301	304	1502	0.002735	0.2735	0.651126
705	1505	1202	0.002719	0.2719	0.653845
4006	302	1602	0.00266	0.266	0.656505
5604	102	1502	0.002622	0.2622	0.659127
4001	403	1202	0.002581	0.2581	0.661708
4403	701	1202	0.002575	0.2575	0.664283
801	702	301	0.002528	0.2528	0.666811
5502	1203	1312	0.002486	0.2486	0.669297
702	702	1001	0.00237	0.237	0.671667
5602	102	1502	0.00228	0.228	0.673947
1501	401	406	0.002262	0.2262	0.676209
5101	1402	1404	0.002242	0.2242	0.678451
1512	303	1502	0.002192	0.2192	0.680643
5801	302	901	0.002183	0.2183	0.682826
1518	801	403	0.002128	0.2128	0.684954
702	702	1401	0.002113	0.2113	0.687067
2706	702	803	0.001995	0.1995	0.689062
3802	702	1602	0.001886	0.1886	0.690948
3802	702	901	0.001874	0.1874	0.692822
3901	702	405	0.001867	0.1867	0.694689
1502	801	1602	0.001849	0.1849	0.696538
3802	702	1312	0.001836	0.1836	0.698374
4001	304	1602	0.001829	0.1829	0.700203
1502	801	403	0.001797	0.1797	0.702
1801	704	1202	0.001788	0.1788	0.703788
3802	702	1101	0.001784	0.1784	0.705572
3901	702	1202	0.001758	0.1758	0.70733
4801	801	1202	0.001743	0.1743	0.709073
1301	304	1312	0.001731	0.1731	0.710804
1511	303	901	0.001721	0.1721	0.712525
3802	702	1104	0.001704	0.1704	0.714229
5502	1203	1202	0.001698	0.1698	0.715927
4001	702	405	0.001658	0.1658	0.717585
3905	801	1202	0.001626	0.1626	0.719211
5801	302	1001	0.001617	0.1617	0.720828
5001	602	701	0.00161	0.161	0.722438
7301	1505	102	0.001597	0.1597	0.724035
5502	1203	404	0.001596	0.1596	0.725631
1527	401	406	0.001592	0.1592	0.727223
5201	1202	1502	0.00159	0.159	0.728813
5601	102	1312	0.001576	0.1576	0.730389
5102	1502	901	0.001556	0.1556	0.731945
3802	702	405	0.001499	0.1499	0.733444
4601	102	1602	0.001394	0.1394	0.734838
4002	304	403	0.00133	0.133	0.736168
3505	401	1502	0.001329	0.1329	0.737497
5801	302	701	0.001329	0.1329	0.738826
1513	801	1202	0.001294	0.1294	0.74012
5102	1502	803	0.001294	0.1294	0.741414
4001	304	405	0.001258	0.1258	0.742672
4006	801	1502	0.001248	0.1248	0.74392
4001	702	1501	0.001228	0.1228	0.745148
5801	302	1401	0.001225	0.1225	0.746373
4001	702	1405	0.001219	0.1219	0.747592
4006	801	901	0.001216	0.1216	0.748808
1525	801	1202	0.0012	0.12	0.750008
3901	801	1202	0.001199	0.1199	0.751207
3801	1203	701	0.001197	0.1197	0.752404
5101	1402	1101	0.001182	0.1182	0.753586
5401	102	901	0.001182	0.1182	0.754768
4001	304	1501	0.001173	0.1173	0.755941
705	702	1502	0.001137	0.1137	0.757078
4803	801	1101	0.001114	0.1114	0.758192
705	1505	803	0.001072	0.1072	0.759264
1501	401	403	0.001064	0.1064	0.760328
3503	1203	1301	0.001064	0.1064	0.761392
5801	302	1301	0.001064	0.1064	0.762456
4602	102	901	0.001054	0.1054	0.76351
1525	403	403	0.00105	0.105	0.76456
4006	801	1202	0.001035	0.1035	0.765595
702	702	1202	0.001027	0.1027	0.766622
1525	403	1312	0.001024	0.1024	0.767646
705	1505	1502	0.001005	0.1005	0.768651
4601	102	1312	0.000999	0.0999	0.76965
5401	102	1502	0.000997	0.0997	0.770647
2704	1202	1501	0.000972	0.0972	0.771619
1502	801	1405	0.000971	0.0971	0.77259
5601	102	901	0.00097	0.097	0.77356
3802	702	1501	0.000944	0.0944	0.774504
1801	704	1502	0.000943	0.0943	0.775447
3501	303	403	0.000931	0.0931	0.776378
3503	401	1301	0.000931	0.0931	0.777309
5101	1502	701	0.000931	0.0931	0.77824
1525	403	301	0.000927	0.0927	0.779167
5701	602	403	0.000927	0.0927	0.780094
1801	701	1502	0.000912	0.0912	0.781006
1301	406	1502	0.000908	0.0908	0.781914
1521	403	1502	0.000903	0.0903	0.782817
3501	401	901	0.000898	0.0898	0.783715
4001	304	901	0.000885	0.0885	0.7846
3901	702	901	0.000868	0.0868	0.785468
5101	1402	1401	0.000868	0.0868	0.786336
1512	303	901	0.000851	0.0851	0.787187
4601	102	403	0.000841	0.0841	0.788028
1521	403	901	0.000834	0.0834	0.788862
5801	302	1501	0.000831	0.0831	0.789693
1525	102	1202	0.000808	0.0808	0.790501
3505	401	901	0.000804	0.0804	0.791305
1502	702	1202	0.000803	0.0803	0.792108
1501	1202	901	0.000798	0.0798	0.792906
1513	801	1404	0.000798	0.0798	0.793704
4001	302	1202	0.000798	0.0798	0.794502
5106	1402	1501	0.000798	0.0798	0.7953
705	1505	1601	0.000798	0.0798	0.796098
5502	1203	410	0.000796	0.0796	0.796894
705	702	1106	0.000795	0.0795	0.797689
4001	702	1312	0.000794	0.0794	0.798483
5502	1203	1405	0.000793	0.0793	0.799276
1512	303	1602	0.000787	0.0787	0.800063
5401	102	1405	0.000784	0.0784	0.800847
5201	1202	1501	0.000783	0.0783	0.80163
1801	701	803	0.000778	0.0778	0.802408
1525	702	1502	0.000768	0.0768	0.803176
4601	102	701	0.000768	0.0768	0.803944
5502	102	405	0.000765	0.0765	0.804709
5502	102	1101	0.000752	0.0752	0.805461
1502	801	1101	0.000748	0.0748	0.806209
4801	803	901	0.000743	0.0743	0.806952
4601	102	1405	0.00073	0.073	0.807682
3802	702	1001	0.000717	0.0717	0.808399
1502	801	1401	0.000715	0.0715	0.809114
5102	1502	405	0.000715	0.0715	0.809829
3901	702	1101	0.000686	0.0686	0.810515
5102	1502	1502	0.000678	0.0678	0.811193
4403	701	1001	0.000673	0.0673	0.811866
4002	702	1202	0.000672	0.0672	0.812538
5801	302	1404	0.000668	0.0668	0.813206
1517	701	1302	0.000665	0.0665	0.813871
702	1505	1001	0.000665	0.0665	0.814536
5604	702	1404	0.000662	0.0662	0.815198
5201	702	405	0.000661	0.0661	0.815859
1301	1202	1602	0.00066	0.066	0.816519
4001	303	1502	0.000659	0.0659	0.817178
4001	401	403	0.000659	0.0659	0.817837
702	702	1502	0.000652	0.0652	0.818489
4006	1502	1501	0.000651	0.0651	0.81914
1501	303	1502	0.000629	0.0629	0.819769
2704	1202	901	0.000628	0.0628	0.820397
5601	702	405	0.000628	0.0628	0.821025
4001	702	403	0.000625	0.0625	0.82165
4002	304	901	0.000617	0.0617	0.822267
3802	702	701	0.000616	0.0616	0.822883
1512	303	405	0.000614	0.0614	0.823497
1301	304	901	0.000612	0.0612	0.824109
5502	102	901	0.000603	0.0603	0.824712
3901	702	1502	0.00059	0.059	0.825302
4001	304	1101	0.00059	0.059	0.825892
705	1505	701	0.000588	0.0588	0.82648
1525	403	1001	0.000587	0.0587	0.827067
2704	1202	1401	0.000586	0.0586	0.827653
1301	403	1202	0.000583	0.0583	0.828236
1301	406	1202	0.000581	0.0581	0.828817
4001	702	1201	0.000569	0.0569	0.829386
1501	102	1202	0.000567	0.0567	0.829953
1525	403	1104	0.000564	0.0564	0.830517
5101	1402	803	0.000561	0.0561	0.831078
1521	403	1202	0.000558	0.0558	0.831636
3802	702	301	0.000557	0.0557	0.832193
4001	304	803	0.000557	0.0557	0.83275
1301	702	1202	0.00055	0.055	0.8333
5201	702	1202	0.000549	0.0549	0.833849
1301	1202	1202	0.000539	0.0539	0.834388
5502	102	1502	0.000536	0.0536	0.834924
1518	704	401	0.000532	0.0532	0.835456
1525	702	1207	0.000532	0.0532	0.835988
1527	401	403	0.000532	0.0532	0.83652
2706	702	701	0.000532	0.0532	0.837052
3501	303	901	0.000532	0.0532	0.837584
3503	1602	1001	0.000532	0.0532	0.838116
4601	103	901	0.000532	0.0532	0.838648
4601	801	803	0.000532	0.0532	0.83918
5201	1202	101	0.000532	0.0532	0.839712
5602	702	901	0.000532	0.0532	0.840244
5701	602	1101	0.000532	0.0532	0.840776
702	702	101	0.000532	0.0532	0.841308
1525	403	1401	0.00053	0.053	0.841838
1802	704	1502	0.000528	0.0528	0.842366
3909	702	405	0.000528	0.0528	0.842894
1501	303	1501	0.000527	0.0527	0.843421
5601	102	405	0.000518	0.0518	0.843939
1502	403	1502	0.000517	0.0517	0.844456
3501	303	1502	0.000508	0.0508	0.844964
1301	304	1401	0.000507	0.0507	0.845471
1301	406	901	0.000507	0.0507	0.845978
1502	403	1202	0.000505	0.0505	0.846483
1525	403	1101	0.000505	0.0505	0.846988
3505	401	1404	0.000498	0.0498	0.847486
2706	304	901	0.000497	0.0497	0.847983
3901	702	1401	0.000497	0.0497	0.84848
4403	701	1502	0.000496	0.0496	0.848976
1301	304	803	0.000492	0.0492	0.849468
5801	302	1502	0.000486	0.0486	0.849954
1501	303	803	0.000483	0.0483	0.850437
705	702	405	0.000482	0.0482	0.850919
4001	1202	1202	0.000478	0.0478	0.851397
5701	602	1501	0.000477	0.0477	0.851874
3505	401	803	0.000474	0.0474	0.852348
5401	102	1501	0.000472	0.0472	0.85282
4001	702	1602	0.000462	0.0462	0.853282
1502	801	301	0.00046	0.046	0.853742
1525	403	901	0.000454	0.0454	0.854196
1501	303	901	0.000452	0.0452	0.854648
3501	303	1202	0.000451	0.0451	0.855099
3802	702	1302	0.000449	0.0449	0.855548
1302	304	1202	0.000441	0.0441	0.855989
2706	304	1502	0.000437	0.0437	0.856426
1525	403	1501	0.000436	0.0436	0.856862
5401	102	1401	0.000436	0.0436	0.857298
5401	102	301	0.000433	0.0433	0.857731
705	1505	1401	0.000428	0.0428	0.858159
5701	602	901	0.000424	0.0424	0.858583
5604	702	1502	0.000423	0.0423	0.859006
1502	304	1202	0.00042	0.042	0.859426
3802	702	1401	0.000417	0.0417	0.859843
4001	401	1202	0.000412	0.0412	0.860255
5502	702	1202	0.000412	0.0412	0.860667
1502	1202	1202	0.000411	0.0411	0.861078
4601	303	901	0.00041	0.041	0.861488
1511	303	1202	0.000407	0.0407	0.861895
5201	1202	803	0.000407	0.0407	0.862302
1525	702	1101	0.000405	0.0405	0.862707
5401	102	1302	0.000404	0.0404	0.863111
3909	702	1202	0.000403	0.0403	0.863514
5401	702	405	0.000403	0.0403	0.863917
1501	102	901	0.000402	0.0402	0.864319
4001	304	406	0.000402	0.0402	0.864721
4006	303	1202	0.0004	0.04	0.865121
4801	304	405	0.0004	0.04	0.865521
1501	401	901	0.000399	0.0399	0.86592
1501	702	1502	0.000399	0.0399	0.866319
1512	303	1201	0.000399	0.0399	0.866718
1525	403	1106	0.000399	0.0399	0.867117
1801	303	1202	0.000399	0.0399	0.867516
2707	1502	1101	0.000399	0.0399	0.867915
3503	401	1401	0.000399	0.0399	0.868314
3701	701	1001	0.000399	0.0399	0.868713
3802	702	1201	0.000399	0.0399	0.869112
4002	303	901	0.000399	0.0399	0.869511
4101	1701	701	0.000399	0.0399	0.86991
4101	701	804	0.000399	0.0399	0.870309
4403	701	101	0.000399	0.0399	0.870708
4403	701	403	0.000399	0.0399	0.871107
5101	1509	1202	0.000399	0.0399	0.871506
5502	1203	1101	0.000399	0.0399	0.871905
5502	304	803	0.000399	0.0399	0.872304
4403	701	404	0.000398	0.0398	0.872702
5502	1203	1501	0.000398	0.0398	0.8731
3505	401	301	0.000395	0.0395	0.873495
3901	702	1405	0.000395	0.0395	0.87389
5201	1202	403	0.000395	0.0395	0.874285
1502	302	1202	0.000394	0.0394	0.874679
5401	102	1201	0.000394	0.0394	0.875073
5601	102	403	0.000394	0.0394	0.875467
2704	1202	405	0.000391	0.0391	0.875858
1301	1202	901	0.00039	0.039	0.876248
4006	801	803	0.000387	0.0387	0.876635
1301	302	1202	0.000386	0.0386	0.877021
5701	602	1202	0.000386	0.0386	0.877407
1501	304	1202	0.000385	0.0385	0.877792
5401	102	701	0.000378	0.0378	0.87817
5502	102	1201	0.000377	0.0377	0.878547
2704	1202	1101	0.000372	0.0372	0.878919
1502	801	701	0.00037	0.037	0.879289
4601	102	1404	0.000369	0.0369	0.879658
705	1505	301	0.000369	0.0369	0.880027
5102	1502	1001	0.000365	0.0365	0.880392
4601	102	1201	0.000363	0.0363	0.880755
4001	304	403	0.000361	0.0361	0.881116
5604	102	1202	0.000351	0.0351	0.881467
2704	1202	1502	0.000345	0.0345	0.881812
4001	702	1502	0.000345	0.0345	0.882157
5701	602	803	0.000341	0.0341	0.882498
5604	102	901	0.000335	0.0335	0.882833
5102	1502	403	0.000332	0.0332	0.883165
5801	302	1106	0.000332	0.0332	0.883497
4006	1502	1202	0.000326	0.0326	0.883823
1512	303	1612	0.000323	0.0323	0.884146
1801	701	901	0.000323	0.0323	0.884469
5201	1202	1202	0.000319	0.0319	0.884788
4601	102	404	0.000318	0.0318	0.885106
4002	304	1502	0.000317	0.0317	0.885423
1502	801	1207	0.000312	0.0312	0.885735
3501	401	1202	0.00031	0.031	0.886045
5701	602	301	0.00031	0.031	0.886355
1502	403	803	0.000309	0.0309	0.886664
4403	701	1501	0.000309	0.0309	0.886973
705	702	901	0.000306	0.0306	0.887279
1301	403	1502	0.000304	0.0304	0.887583
1525	702	1001	0.0003	0.03	0.887883
5101	1402	1301	0.0003	0.03	0.888183
4601	702	1202	0.000297	0.0297	0.88848
5701	602	1502	0.00029	0.029	0.88877
4001	303	1202	0.000282	0.0282	0.889052
5801	102	301	0.00028	0.028	0.889332
5502	1203	1602	0.000279	0.0279	0.889611
5601	102	1106	0.000275	0.0275	0.889886
3915	401	1202	0.000273	0.0273	0.890159
2704	702	1202	0.000268	0.0268	0.890427
4006	801	701	0.000268	0.0268	0.890695
5401	102	403	0.000268	0.0268	0.890963
5502	1203	803	0.000268	0.0268	0.891231
1302	304	1312	0.000267	0.0267	0.891498
2706	801	1202	0.000267	0.0267	0.891765
702	702	701	0.000267	0.0267	0.892032
1301	302	803	0.000266	0.0266	0.892298
1301	309	901	0.000266	0.0266	0.892564
1501	801	1418	0.000266	0.0266	0.89283
1501	801	1502	0.000266	0.0266	0.893096
1502	1202	1312	0.000266	0.0266	0.893362
1502	801	1216	0.000266	0.0266	0.893628
1502	801	1407	0.000266	0.0266	0.893894
1510	801	403	0.000266	0.0266	0.89416
1513	801	403	0.000266	0.0266	0.894426
1515	303	901	0.000266	0.0266	0.894692
1518	704	901	0.000266	0.0266	0.894958
1525	1502	1402	0.000266	0.0266	0.895224
1802	704	1101	0.000266	0.0266	0.89549
2704	1502	405	0.000266	0.0266	0.895756
2704	304	901	0.000266	0.0266	0.896022
2704	801	803	0.000266	0.0266	0.896288
2705	202	404	0.000266	0.0266	0.896554
2705	202	803	0.000266	0.0266	0.89682
2706	304	1405	0.000266	0.0266	0.897086
3501	102	1501	0.000266	0.0266	0.897352
3501	1502	901	0.000266	0.0266	0.897618
3501	401	1101	0.000266	0.0266	0.897884
3503	1203	401	0.000266	0.0266	0.89815
3503	1203	803	0.000266	0.0266	0.898416
3503	401	401	0.000266	0.0266	0.898682
3802	302	1502	0.000266	0.0266	0.898948
3802	702	1207	0.000266	0.0266	0.899214
3901	702	801	0.000266	0.0266	0.89948
4001	403	1602	0.000266	0.0266	0.899746
4001	702	406	0.000266	0.0266	0.900012
4001	702	801	0.000266	0.0266	0.900278
4002	1502	1202	0.000266	0.0266	0.900544
4002	1502	403	0.000266	0.0266	0.90081
4002	303	403	0.000266	0.0266	0.901076
4002	304	405	0.000266	0.0266	0.901342
4006	1502	1001	0.000266	0.0266	0.901608
4006	1505	901	0.000266	0.0266	0.901874
4006	801	1201	0.000266	0.0266	0.90214
4402	501	1301	0.000266	0.0266	0.902406
4403	701	703	0.000266	0.0266	0.902672
4601	102	1454	0.000266	0.0266	0.902938
4601	102	906	0.000266	0.0266	0.903204
4601	1402	1501	0.000266	0.0266	0.90347
4602	102	1401	0.000266	0.0266	0.903736
4801	401	901	0.000266	0.0266	0.904002
4801	803	1501	0.000266	0.0266	0.904268
5001	602	101	0.000266	0.0266	0.904534
5101	1502	403	0.000266	0.0266	0.9048
5101	1502	407	0.000266	0.0266	0.905066
5101	401	1202	0.000266	0.0266	0.905332
5102	1502	1106	0.000266	0.0266	0.905598
5106	1402	1502	0.000266	0.0266	0.905864
5201	1202	1312	0.000266	0.0266	0.90613
5201	1202	401	0.000266	0.0266	0.906396
5201	702	1410	0.000266	0.0266	0.906662
5201	801	1405	0.000266	0.0266	0.906928
5401	1203	1401	0.000266	0.0266	0.907194
5501	102	1101	0.000266	0.0266	0.90746
5502	1203	1207	0.000266	0.0266	0.907726
5601	1202	1101	0.000266	0.0266	0.907992
5801	301	301	0.000266	0.0266	0.908258
5801	302	1405	0.000266	0.0266	0.908524
5801	302	404	0.000266	0.0266	0.90879
5802	302	301	0.000266	0.0266	0.909056
702	702	1101	0.000266	0.0266	0.909322
705	1525	1001	0.000266	0.0266	0.909588
705	302	1001	0.000266	0.0266	0.909854
3903	702	405	0.000265	0.0265	0.910119
5401	102	1101	0.000265	0.0265	0.910384
5604	102	803	0.000264	0.0264	0.910648
4803	801	1001	0.000263	0.0263	0.910911
705	1502	1001	0.000263	0.0263	0.911174
1301	303	1602	0.000262	0.0262	0.911436
1502	1402	803	0.000262	0.0262	0.911698
5101	1402	405	0.000262	0.0262	0.91196
1301	303	1312	0.00026	0.026	0.91222
3915	401	1312	0.000259	0.0259	0.912479
5502	102	701	0.000259	0.0259	0.912738
2704	1202	1312	0.000258	0.0258	0.912996
4001	401	405	0.000258	0.0258	0.913254
4006	801	301	0.000258	0.0258	0.913512
3501	401	1312	0.000257	0.0257	0.913769
1301	302	1312	0.000254	0.0254	0.914023
1525	403	1602	0.000252	0.0252	0.914275
3901	702	403	0.000252	0.0252	0.914527
5801	702	301	0.000252	0.0252	0.914779
1301	801	1501	0.000251	0.0251	0.91503
5801	302	1602	0.000249	0.0249	0.915279
4601	801	901	0.000246	0.0246	0.915525
1301	303	1202	0.000245	0.0245	0.91577
5101	1402	301	0.000245	0.0245	0.916015
5102	1502	1401	0.000245	0.0245	0.91626
4001	702	1101	0.000243	0.0243	0.916503
1802	704	1501	0.000242	0.0242	0.916745
5102	1402	901	0.000242	0.0242	0.916987
1501	303	1405	0.000241	0.0241	0.917228
5201	1202	1104	0.000241	0.0241	0.917469
4601	702	901	0.00024	0.024	0.917709
4403	701	901	0.000237	0.0237	0.917946
1525	702	405	0.000234	0.0234	0.91818
1502	702	1401	0.000233	0.0233	0.918413
3901	702	1201	0.000233	0.0233	0.918646
4801	801	901	0.000232	0.0232	0.918878
3503	1203	1202	0.000231	0.0231	0.919109
4601	102	301	0.000231	0.0231	0.91934
5601	102	1101	0.00023	0.023	0.91957
1502	801	406	0.000225	0.0225	0.919795
705	1505	403	0.000224	0.0224	0.920019
5701	602	1302	0.000223	0.0223	0.920242
3505	401	1612	0.00022	0.022	0.920462
5701	602	405	0.000218	0.0218	0.92068
3802	702	1612	0.000217	0.0217	0.920897
1525	403	1404	0.000215	0.0215	0.921112
5101	1402	1312	0.000214	0.0214	0.921326
1801	701	1501	0.000213	0.0213	0.921539
4001	1502	1501	0.000212	0.0212	0.921751
1512	303	301	0.000208	0.0208	0.921959
1525	403	701	0.000208	0.0208	0.922167
4601	102	802	0.000208	0.0208	0.922375
3505	401	405	0.000207	0.0207	0.922582
1502	403	405	0.000205	0.0205	0.922787
1525	403	1405	0.000205	0.0205	0.922992
3505	401	1106	0.000205	0.0205	0.923197
5602	102	405	0.000205	0.0205	0.923402
5502	1203	405	0.000202	0.0202	0.923604
705	1505	1106	0.000201	0.0201	0.923805
2706	304	403	0.000199	0.0199	0.924004
1301	304	301	0.000198	0.0198	0.924202
5801	302	403	0.000198	0.0198	0.9244
2706	401	1202	0.00019	0.019	0.92459
5601	702	403	0.00019	0.019	0.92478
1501	702	901	0.000189	0.0189	0.924969
4001	1502	1202	0.000187	0.0187	0.925156
1801	704	405	0.000185	0.0185	0.925341
1301	302	1401	0.000184	0.0184	0.925525
1301	303	1502	0.000184	0.0184	0.925709
4803	801	901	0.000184	0.0184	0.925893
1502	801	1201	0.000175	0.0175	0.926068
1525	701	1501	0.000173	0.0173	0.926241
3505	401	1602	0.000173	0.0173	0.926414
1301	304	1001	0.000172	0.0172	0.926586
4601	102	1101	0.000172	0.0172	0.926758
3505	401	1101	0.000171	0.0171	0.926929
1801	701	1401	0.000169	0.0169	0.927098
3503	1203	1401	0.000168	0.0168	0.927266
3802	702	1405	0.000168	0.0168	0.927434
3505	401	1501	0.000167	0.0167	0.927601
1512	304	1202	0.000166	0.0166	0.927767
5102	1502	1201	0.000166	0.0166	0.927933
1502	801	1302	0.000165	0.0165	0.928098
4001	304	1502	0.000165	0.0165	0.928263
5601	102	1202	0.000165	0.0165	0.928428
4001	102	1202	0.000162	0.0162	0.92859
4403	701	301	0.000161	0.0161	0.928751
1502	1203	1202	0.000159	0.0159	0.92891
1802	704	403	0.000158	0.0158	0.929068
3905	801	1502	0.000155	0.0155	0.929223
3802	702	1418	0.000154	0.0154	0.929377
4001	304	1401	0.000154	0.0154	0.929531
1301	801	1202	0.000153	0.0153	0.929684
1502	801	1001	0.000153	0.0153	0.929837
1502	801	1404	0.000153	0.0153	0.92999
1802	704	1401	0.000153	0.0153	0.930143
1502	102	1202	0.000152	0.0152	0.930295
1525	702	1302	0.000152	0.0152	0.930447
4601	102	1104	0.000152	0.0152	0.930599
5701	602	1401	0.000152	0.0152	0.930751
3501	303	1001	0.000151	0.0151	0.930902
3906	702	1202	0.00015	0.015	0.931052
5401	304	803	0.00015	0.015	0.931202
705	403	803	0.00015	0.015	0.931352
1801	704	901	0.000149	0.0149	0.931501
4001	702	301	0.000148	0.0148	0.931649
1501	303	1401	0.000147	0.0147	0.931796
1501	304	901	0.000147	0.0147	0.931943
1512	303	1312	0.000147	0.0147	0.93209
1525	403	405	0.000147	0.0147	0.932237
4001	401	901	0.000147	0.0147	0.932384
1512	801	1502	0.000146	0.0146	0.93253
3802	702	406	0.000146	0.0146	0.932676
4803	801	405	0.000146	0.0146	0.932822
5101	1502	1502	0.000145	0.0145	0.932967
1527	401	1202	0.000144	0.0144	0.933111
4801	801	1501	0.000144	0.0144	0.933255
1525	702	803	0.000143	0.0143	0.933398
4602	102	1502	0.000143	0.0143	0.933541
2704	801	1001	0.000142	0.0142	0.933683
2706	401	701	0.000142	0.0142	0.933825
3505	401	403	0.000142	0.0142	0.933967
5602	102	1202	0.000142	0.0142	0.934109
1301	304	1404	0.00014	0.014	0.934249
1302	304	901	0.00014	0.014	0.934389
4601	801	1501	0.000139	0.0139	0.934528
5502	1203	1001	0.000139	0.0139	0.934667
1302	602	405	0.000138	0.0138	0.934805
1502	1402	901	0.000138	0.0138	0.934943
1512	304	405	0.000138	0.0138	0.935081
1501	303	1602	0.000137	0.0137	0.935218
3503	401	701	0.000137	0.0137	0.935355
4001	1202	701	0.000137	0.0137	0.935492
5101	1402	1602	0.000137	0.0137	0.935629
1302	602	1401	0.000136	0.0136	0.935765
3501	702	1202	0.000136	0.0136	0.935901
3901	702	1302	0.000136	0.0136	0.936037
4001	102	901	0.000136	0.0136	0.936173
4001	304	301	0.000136	0.0136	0.936309
4601	102	1106	0.000136	0.0136	0.936445
4601	303	1202	0.000136	0.0136	0.936581
4601	304	901	0.000136	0.0136	0.936717
5502	102	1501	0.000136	0.0136	0.936853
5502	1203	1502	0.000136	0.0136	0.936989
5502	1203	701	0.000136	0.0136	0.937125
5502	702	701	0.000136	0.0136	0.937261
705	1502	1502	0.000136	0.0136	0.937397
1521	403	405	0.000135	0.0135	0.937532
1525	702	901	0.000135	0.0135	0.937667
1525	801	1405	0.000135	0.0135	0.937802
3505	401	701	0.000135	0.0135	0.937937
3901	702	301	0.000135	0.0135	0.938072
3901	702	410	0.000135	0.0135	0.938207
5102	1502	701	0.000135	0.0135	0.938342
5401	702	1401	0.000135	0.0135	0.938477
5502	1203	901	0.000135	0.0135	0.938612
1301	602	701	0.000134	0.0134	0.938746
1501	302	1602	0.000134	0.0134	0.93888
1501	401	1202	0.000134	0.0134	0.939014
1511	303	701	0.000134	0.0134	0.939148
1518	801	1202	0.000134	0.0134	0.939282
1525	303	1202	0.000134	0.0134	0.939416
2704	1202	301	0.000134	0.0134	0.93955
3802	1202	1602	0.000134	0.0134	0.939684
3903	702	1202	0.000134	0.0134	0.939818
4601	102	101	0.000134	0.0134	0.939952
4803	801	701	0.000134	0.0134	0.940086
702	702	301	0.000134	0.0134	0.94022
1301	1202	1201	0.000133	0.0133	0.940353
1301	1202	1301	0.000133	0.0133	0.940486
1301	1505	901	0.000133	0.0133	0.940619
1301	302	1101	0.000133	0.0133	0.940752
1301	302	1201	0.000133	0.0133	0.940885
1301	302	1501	0.000133	0.0133	0.941018
1301	302	705	0.000133	0.0133	0.941151
1301	303	901	0.000133	0.0133	0.941284
1301	304	1358	0.000133	0.0133	0.941417
1301	308	802	0.000133	0.0133	0.94155
1301	309	1207	0.000133	0.0133	0.941683
1301	403	1106	0.000133	0.0133	0.941816
1301	406	1401	0.000133	0.0133	0.941949
1301	701	405	0.000133	0.0133	0.942082
1301	702	1001	0.000133	0.0133	0.942215
1301	702	301	0.000133	0.0133	0.942348
1302	102	1501	0.000133	0.0133	0.942481
1302	304	701	0.000133	0.0133	0.942614
1302	602	1001	0.000133	0.0133	0.942747
1302	602	1207	0.000133	0.0133	0.94288
1302	602	403	0.000133	0.0133	0.943013
1302	602	410	0.000133	0.0133	0.943146
1302	602	703	0.000133	0.0133	0.943279
1307	302	1207	0.000133	0.0133	0.943412
1501	102	1312	0.000133	0.0133	0.943545
1501	102	1401	0.000133	0.0133	0.943678
1501	1203	1501	0.000133	0.0133	0.943811
1501	303	1101	0.000133	0.0133	0.943944
1501	303	1201	0.000133	0.0133	0.944077
1501	303	1207	0.000133	0.0133	0.94421
1501	303	1418	0.000133	0.0133	0.944343
1501	702	1501	0.000133	0.0133	0.944476
1501	801	1101	0.000133	0.0133	0.944609
1501	801	1501	0.000133	0.0133	0.944742
1501	801	403	0.000133	0.0133	0.944875
1502	102	405	0.000133	0.0133	0.945008
1502	1202	1602	0.000133	0.0133	0.945141
1502	1402	1501	0.000133	0.0133	0.945274
1502	401	1202	0.000133	0.0133	0.945407
1502	401	1203	0.000133	0.0133	0.94554
1502	403	1207	0.000133	0.0133	0.945673
1502	406	1401	0.000133	0.0133	0.945806
1502	701	901	0.000133	0.0133	0.945939
1502	702	1104	0.000133	0.0133	0.946072
1502	702	1312	0.000133	0.0133	0.946205
1502	801	1503	0.000133	0.0133	0.946338
1502	801	407	0.000133	0.0133	0.946471
1502	801	410	0.000133	0.0133	0.946604
1503	702	403	0.000133	0.0133	0.946737
1505	303	1001	0.000133	0.0133	0.94687
1507	401	1202	0.000133	0.0133	0.947003
1508	303	1201	0.000133	0.0133	0.947136
1510	303	1302	0.000133	0.0133	0.947269
1510	304	1302	0.000133	0.0133	0.947402
1510	304	1401	0.000133	0.0133	0.947535
1511	303	1101	0.000133	0.0133	0.947668
1511	303	1106	0.000133	0.0133	0.947801
1511	303	1201	0.000133	0.0133	0.947934
1512	303	1454	0.000133	0.0133	0.948067
1512	403	1404	0.000133	0.0133	0.9482
1512	702	1202	0.000133	0.0133	0.948333
1512	702	1601	0.000133	0.0133	0.948466
1512	801	1312	0.000133	0.0133	0.948599
1513	1402	405	0.000133	0.0133	0.948732
1513	801	803	0.000133	0.0133	0.948865
1515	102	901	0.000133	0.0133	0.948998
1515	303	1401	0.000133	0.0133	0.949131
1518	304	403	0.000133	0.0133	0.949264
1518	704	1602	0.000133	0.0133	0.949397
1518	801	1101	0.000133	0.0133	0.94953
1518	801	1501	0.000133	0.0133	0.949663
1518	801	802	0.000133	0.0133	0.949796
1525	1202	1602	0.000133	0.0133	0.949929
1525	1202	901	0.000133	0.0133	0.950062
1525	1502	1404	0.000133	0.0133	0.950195
1525	304	1602	0.000133	0.0133	0.950328
1525	402	1502	0.000133	0.0133	0.950461
1525	403	1201	0.000133	0.0133	0.950594
1525	403	1454	0.000133	0.0133	0.950727
1525	406	803	0.000133	0.0133	0.95086
1525	702	1307	0.000133	0.0133	0.950993
1525	726	1501	0.000133	0.0133	0.951126
1527	102	1202	0.000133	0.0133	0.951259
1527	102	406	0.000133	0.0133	0.951392
1535	702	1101	0.000133	0.0133	0.951525
1535	702	1502	0.000133	0.0133	0.951658
1546	303	1201	0.000133	0.0133	0.951791
1546	756	1501	0.000133	0.0133	0.951924
1641	702	1502	0.000133	0.0133	0.952057
1801	304	1216	0.000133	0.0133	0.95219
1801	701	1101	0.000133	0.0133	0.952323
1801	701	701	0.000133	0.0133	0.952456
1801	704	1101	0.000133	0.0133	0.952589
1801	704	1207	0.000133	0.0133	0.952722
1801	704	1501	0.000133	0.0133	0.952855
1801	704	406	0.000133	0.0133	0.952988
1808	704	1502	0.000133	0.0133	0.953121
2505	401	1202	0.000133	0.0133	0.953254
2703	1202	1202	0.000133	0.0133	0.953387
2703	202	1401	0.000133	0.0133	0.95352
2703	202	301	0.000133	0.0133	0.953653
2703	301	301	0.000133	0.0133	0.953786
2704	1202	1207	0.000133	0.0133	0.953919
2704	1502	1501	0.000133	0.0133	0.954052
2704	302	1207	0.000133	0.0133	0.954185
2704	403	1207	0.000133	0.0133	0.954318
2704	801	1501	0.000133	0.0133	0.954451
2704	801	405	0.000133	0.0133	0.954584
2705	202	101	0.000133	0.0133	0.954717
2705	202	1404	0.000133	0.0133	0.95485
2705	202	301	0.000133	0.0133	0.954983
2705	202	401	0.000133	0.0133	0.955116
2705	202	408	0.000133	0.0133	0.955249
2706	302	1202	0.000133	0.0133	0.955382
2706	304	1101	0.000133	0.0133	0.955515
2706	403	1202	0.000133	0.0133	0.955648
2706	403	410	0.000133	0.0133	0.955781
2706	701	1535	0.000133	0.0133	0.955914
2706	702	1001	0.000133	0.0133	0.956047
2706	702	403	0.000133	0.0133	0.95618
3501	303	1404	0.000133	0.0133	0.956313
3501	303	1501	0.000133	0.0133	0.956446
3501	303	1602	0.000133	0.0133	0.956579
3501	304	1201	0.000133	0.0133	0.956712
3501	401	1502	0.000133	0.0133	0.956845
3501	401	1602	0.000133	0.0133	0.956978
3501	401	403	0.000133	0.0133	0.957111
3501	702	101	0.000133	0.0133	0.957244
3502	801	1207	0.000133	0.0133	0.957377
3503	1202	301	0.000133	0.0133	0.95751
3503	1203	101	0.000133	0.0133	0.957643
3503	1602	1101	0.000133	0.0133	0.957776
3503	1602	1401	0.000133	0.0133	0.957909
3503	1602	403	0.000133	0.0133	0.958042
3503	401	1101	0.000133	0.0133	0.958175
3503	401	1104	0.000133	0.0133	0.958308
3503	401	1404	0.000133	0.0133	0.958441
3505	1203	1207	0.000133	0.0133	0.958574
3505	1203	401	0.000133	0.0133	0.958707
3505	404	1202	0.000133	0.0133	0.95884
3505	801	1202	0.000133	0.0133	0.958973
3511	401	405	0.000133	0.0133	0.959106
3532	401	1405	0.000133	0.0133	0.959239
3558	401	1202	0.000133	0.0133	0.959372
3701	302	1001	0.000133	0.0133	0.959505
3701	602	1405	0.000133	0.0133	0.959638
3701	602	901	0.000133	0.0133	0.959771
3801	1203	323	0.000133	0.0133	0.959904
3801	702	1502	0.000133	0.0133	0.960037
3802	102	410	0.000133	0.0133	0.96017
3802	303	1212	0.000133	0.0133	0.960303
3802	303	803	0.000133	0.0133	0.960436
3802	701	1106	0.000133	0.0133	0.960569
3802	701	803	0.000133	0.0133	0.960702
3802	702	1002	0.000133	0.0133	0.960835
3802	704	1501	0.000133	0.0133	0.960968
3802	801	1104	0.000133	0.0133	0.961101
3901	1203	1502	0.000133	0.0133	0.961234
3901	304	803	0.000133	0.0133	0.961367
3901	702	809	0.000133	0.0133	0.9615
3905	702	1401	0.000133	0.0133	0.961633
3909	702	1312	0.000133	0.0133	0.961766
3915	1202	1312	0.000133	0.0133	0.961899
3915	1502	1202	0.000133	0.0133	0.962032
3915	401	701	0.000133	0.0133	0.962165
4001	1402	803	0.000133	0.0133	0.962298
4001	1502	1405	0.000133	0.0133	0.962431
4001	1502	701	0.000133	0.0133	0.962564
4001	1502	803	0.000133	0.0133	0.962697
4001	1505	1535	0.000133	0.0133	0.96283
4001	303	1101	0.000133	0.0133	0.962963
4001	303	1405	0.000133	0.0133	0.963096
4001	304	1301	0.000133	0.0133	0.963229
4001	304	1610	0.000133	0.0133	0.963362
4001	309	1202	0.000133	0.0133	0.963495
4001	401	404	0.000133	0.0133	0.963628
4001	403	1418	0.000133	0.0133	0.963761
4001	701	1207	0.000133	0.0133	0.963894
4001	702	1402	0.000133	0.0133	0.964027
4001	702	401	0.000133	0.0133	0.96416
4001	702	410	0.000133	0.0133	0.964293
4001	729	1602	0.000133	0.0133	0.964426
4001	801	1501	0.000133	0.0133	0.964559
4001	801	405	0.000133	0.0133	0.964692
4002	1502	1312	0.000133	0.0133	0.964825
4002	1502	1404	0.000133	0.0133	0.964958
4002	1509	1502	0.000133	0.0133	0.965091
4002	302	301	0.000133	0.0133	0.965224
4002	303	1201	0.000133	0.0133	0.965357
4002	303	1401	0.000133	0.0133	0.96549
4002	303	1501	0.000133	0.0133	0.965623
4002	304	1001	0.000133	0.0133	0.965756
4002	304	1101	0.000133	0.0133	0.965889
4002	304	1312	0.000133	0.0133	0.966022
4006	102	1502	0.000133	0.0133	0.966155
4006	1202	101	0.000133	0.0133	0.966288
4006	1202	1502	0.000133	0.0133	0.966421
4006	1502	802	0.000133	0.0133	0.966554
4006	302	701	0.000133	0.0133	0.966687
4006	304	1501	0.000133	0.0133	0.96682
4006	801	1602	0.000133	0.0133	0.966953
4009	302	1404	0.000133	0.0133	0.967086
4009	303	1502	0.000133	0.0133	0.967219
4027	1502	1401	0.000133	0.0133	0.967352
4063	702	1502	0.000133	0.0133	0.967485
4402	501	1602	0.000133	0.0133	0.967618
4402	701	701	0.000133	0.0133	0.967751
4403	1403	1302	0.000133	0.0133	0.967884
4403	1601	701	0.000133	0.0133	0.968017
4403	302	701	0.000133	0.0133	0.96815
4403	501	1301	0.000133	0.0133	0.968283
4407	1202	701	0.000133	0.0133	0.968416
4601	101	1401	0.000133	0.0133	0.968549
4601	102	1307	0.000133	0.0133	0.968682
4601	102	1407	0.000133	0.0133	0.968815
4601	102	1610	0.000133	0.0133	0.968948
4601	102	801	0.000133	0.0133	0.969081
4601	103	803	0.000133	0.0133	0.969214
4601	106	1202	0.000133	0.0133	0.969347
4601	117	1001	0.000133	0.0133	0.96948
4601	1202	1501	0.000133	0.0133	0.969613
4601	1402	901	0.000133	0.0133	0.969746
4601	302	1401	0.000133	0.0133	0.969879
4601	303	1502	0.000133	0.0133	0.970012
4601	304	1502	0.000133	0.0133	0.970145
4601	304	407	0.000133	0.0133	0.970278
4601	401	1001	0.000133	0.0133	0.970411
4601	403	901	0.000133	0.0133	0.970544
4601	702	1401	0.000133	0.0133	0.970677
4601	801	1404	0.000133	0.0133	0.97081
4602	102	1404	0.000133	0.0133	0.970943
4602	102	803	0.000133	0.0133	0.971076
4602	406	1502	0.000133	0.0133	0.971209
4606	801	901	0.000133	0.0133	0.971342
4801	1502	803	0.000133	0.0133	0.971475
4801	1505	1001	0.000133	0.0133	0.971608
4801	304	1502	0.000133	0.0133	0.971741
4801	801	1401	0.000133	0.0133	0.971874
4801	803	1407	0.000133	0.0133	0.972007
4801	803	1602	0.000133	0.0133	0.97214
4803	401	901	0.000133	0.0133	0.972273
4803	403	1101	0.000133	0.0133	0.972406
4901	701	1302	0.000133	0.0133	0.972539
5001	602	1410	0.000133	0.0133	0.972672
5001	602	301	0.000133	0.0133	0.972805
5101	102	1404	0.000133	0.0133	0.972938
5101	1402	1146	0.000133	0.0133	0.973071
5101	1402	1403	0.000133	0.0133	0.973204
5101	1402	1407	0.000133	0.0133	0.973337
5101	1502	1101	0.000133	0.0133	0.97347
5101	1502	1401	0.000133	0.0133	0.973603
5101	1502	406	0.000133	0.0133	0.973736
5101	1504	1202	0.000133	0.0133	0.973869
5101	1602	1001	0.000133	0.0133	0.974002
5101	401	1207	0.000133	0.0133	0.974135
5101	801	901	0.000133	0.0133	0.974268
5102	1402	1501	0.000133	0.0133	0.974401
5102	1402	1502	0.000133	0.0133	0.974534
5102	1502	1307	0.000133	0.0133	0.974667
5102	1502	1610	0.000133	0.0133	0.9748
5102	1502	404	0.000133	0.0133	0.974933
5102	1512	803	0.000133	0.0133	0.975066
5103	1402	901	0.000133	0.0133	0.975199
5104	1402	1201	0.000133	0.0133	0.975332
5107	1402	1001	0.000133	0.0133	0.975465
5107	1402	1101	0.000133	0.0133	0.975598
512	303	1202	0.000133	0.0133	0.975731
5201	102	1404	0.000133	0.0133	0.975864
5201	1202	1404	0.000133	0.0133	0.975997
5201	1202	1506	0.000133	0.0133	0.97613
5201	702	1101	0.000133	0.0133	0.976263
5201	702	1501	0.000133	0.0133	0.976396
5201	702	401	0.000133	0.0133	0.976529
5201	702	403	0.000133	0.0133	0.976662
5401	102	1001	0.000133	0.0133	0.976795
5401	102	1207	0.000133	0.0133	0.976928
5401	102	1312	0.000133	0.0133	0.977061
5401	102	1404	0.000133	0.0133	0.977194
5401	1502	405	0.000133	0.0133	0.977327
5401	302	1405	0.000133	0.0133	0.97746
5401	303	1502	0.000133	0.0133	0.977593
5401	702	404	0.000133	0.0133	0.977726
5401	801	405	0.000133	0.0133	0.977859
5401	801	901	0.000133	0.0133	0.977992
5426	102	1602	0.000133	0.0133	0.978125
5501	102	1001	0.000133	0.0133	0.978258
5501	102	1202	0.000133	0.0133	0.978391
5501	102	301	0.000133	0.0133	0.978524
5501	1203	1101	0.000133	0.0133	0.978657
5501	1203	410	0.000133	0.0133	0.97879
5501	303	101	0.000133	0.0133	0.978923
5501	303	405	0.000133	0.0133	0.979056
5502	102	1106	0.000133	0.0133	0.979189
5502	102	1301	0.000133	0.0133	0.979322
5502	102	1418	0.000133	0.0133	0.979455
5502	102	802	0.000133	0.0133	0.979588
5502	1202	1404	0.000133	0.0133	0.979721
5502	1202	901	0.000133	0.0133	0.979854
5502	1203	102	0.000133	0.0133	0.979987
5502	1203	1612	0.000133	0.0133	0.98012
5502	1214	1202	0.000133	0.0133	0.980253
5502	1502	1202	0.000133	0.0133	0.980386
5502	1502	1602	0.000133	0.0133	0.980519
5502	303	405	0.000133	0.0133	0.980652
5502	303	803	0.000133	0.0133	0.980785
5502	303	901	0.000133	0.0133	0.980918
5502	403	1104	0.000133	0.0133	0.981051
5502	403	1301	0.000133	0.0133	0.981184
5502	403	1602	0.000133	0.0133	0.981317
5502	403	403	0.000133	0.0133	0.98145
5502	403	405	0.000133	0.0133	0.981583
5502	801	1101	0.000133	0.0133	0.981716
5601	102	1405	0.000133	0.0133	0.981849
5601	102	1502	0.000133	0.0133	0.981982
5601	1202	305	0.000133	0.0133	0.982115
5601	702	101	0.000133	0.0133	0.982248
5601	702	1401	0.000133	0.0133	0.982381
5601	702	406	0.000133	0.0133	0.982514
5602	102	1612	0.000133	0.0133	0.982647
5602	102	407	0.000133	0.0133	0.98278
5602	406	1502	0.000133	0.0133	0.982913
5603	102	1201	0.000133	0.0133	0.983046
5603	102	901	0.000133	0.0133	0.983179
5604	102	1407	0.000133	0.0133	0.983312
5604	1203	1207	0.000133	0.0133	0.983445
5604	702	1001	0.000133	0.0133	0.983578
5610	102	1207	0.000133	0.0133	0.983711
5701	102	701	0.000133	0.0133	0.983844
5701	304	701	0.000133	0.0133	0.983977
5701	602	1428	0.000133	0.0133	0.98411
5701	602	1602	0.000133	0.0133	0.984243
5701	602	703	0.000133	0.0133	0.984376
5701	603	701	0.000133	0.0133	0.984509
5701	608	701	0.000133	0.0133	0.984642
5701	642	405	0.000133	0.0133	0.984775
5701	642	701	0.000133	0.0133	0.984908
5801	1402	301	0.000133	0.0133	0.985041
5801	301	1202	0.000133	0.0133	0.985174
5801	302	101	0.000133	0.0133	0.985307
5801	302	102	0.000133	0.0133	0.98544
5801	302	1104	0.000133	0.0133	0.985573
5801	302	1360	0.000133	0.0133	0.985706
5801	302	307	0.000133	0.0133	0.985839
5801	303	1602	0.000133	0.0133	0.985972
5801	304	301	0.000133	0.0133	0.986105
5801	304	302	0.000133	0.0133	0.986238
5801	403	1302	0.000133	0.0133	0.986371
5801	702	1302	0.000133	0.0133	0.986504
5802	302	1001	0.000133	0.0133	0.986637
5803	302	301	0.000133	0.0133	0.98677
5816	1402	408	0.000133	0.0133	0.986903
5816	302	1302	0.000133	0.0133	0.987036
6701	702	1602	0.000133	0.0133	0.987169
701	401	1202	0.000133	0.0133	0.987302
701	702	1401	0.000133	0.0133	0.987435
702	1502	1312	0.000133	0.0133	0.987568
702	1505	1502	0.000133	0.0133	0.987701
702	702	1201	0.000133	0.0133	0.987834
702	702	802	0.000133	0.0133	0.987967
705	105	1001	0.000133	0.0133	0.9881
705	1202	1104	0.000133	0.0133	0.988233
705	1202	1106	0.000133	0.0133	0.988366
705	1503	1001	0.000133	0.0133	0.988499
705	1505	1404	0.000133	0.0133	0.988632
705	1546	1001	0.000133	0.0133	0.988765
705	304	1001	0.000133	0.0133	0.988898
705	304	1501	0.000133	0.0133	0.989031
705	304	1602	0.000133	0.0133	0.989164
705	403	1001	0.000133	0.0133	0.989297
705	406	1401	0.000133	0.0133	0.98943
705	701	1104	0.000133	0.0133	0.989563
705	702	1216	0.000133	0.0133	0.989696
7301	1505	1602	0.000133	0.0133	0.989829
801	701	901	0.000133	0.0133	0.989962
801	702	1202	0.000133	0.0133	0.990095
801	702	1404	0.000133	0.0133	0.990228
801	702	406	0.000133	0.0133	0.990361
8101	801	1405	0.000133	0.0133	0.990494
1501	401	1405	0.000132	0.0132	0.990626
1502	403	1001	0.000132	0.0132	0.990758
1512	304	701	0.000132	0.0132	0.99089
2706	304	301	0.000132	0.0132	0.991022
2706	702	1401	0.000132	0.0132	0.991154
3501	401	1001	0.000131	0.0131	0.991285
3501	702	403	0.000131	0.0131	0.991416
4002	304	406	0.000131	0.0131	0.991547
1301	702	1501	0.00013	0.013	0.991677
3503	401	1001	0.00013	0.013	0.991807
5102	1502	406	0.00013	0.013	0.991937
5502	1203	1201	0.00013	0.013	0.992067
1501	102	1101	0.000129	0.0129	0.992196
1501	702	1312	0.000129	0.0129	0.992325
5101	1402	1001	0.000129	0.0129	0.992454
3501	304	405	0.000128	0.0128	0.992582
5701	602	1404	0.000128	0.0128	0.99271
1301	702	1405	0.000127	0.0127	0.992837
1501	303	1001	0.000127	0.0127	0.992964
1527	401	901	0.000127	0.0127	0.993091
4002	702	1405	0.000127	0.0127	0.993218
1502	403	403	0.000126	0.0126	0.993344
2706	401	405	0.000125	0.0125	0.993469
4001	102	803	0.000125	0.0125	0.993594
4801	801	301	0.000125	0.0125	0.993719
1301	303	803	0.000124	0.0124	0.993843
1502	403	1602	0.000124	0.0124	0.993967
2704	801	901	0.000124	0.0124	0.994091
5201	1202	1101	0.000124	0.0124	0.994215
705	1505	1101	0.000124	0.0124	0.994339
1502	1202	1201	0.000123	0.0123	0.994462
2704	1202	403	0.000123	0.0123	0.994585
4001	303	803	0.000123	0.0123	0.994708
5502	702	901	0.000123	0.0123	0.994831
1301	303	405	0.000122	0.0122	0.994953
2704	1202	406	0.000121	0.0121	0.995074
4001	401	1401	0.000121	0.0121	0.995195
5101	1502	1312	0.000121	0.0121	0.995316
5201	702	1404	0.000121	0.0121	0.995437
5502	102	1401	0.000121	0.0121	0.995558
5502	1203	403	0.00012	0.012	0.995678
5001	602	901	0.000119	0.0119	0.995797
1502	304	803	0.000118	0.0118	0.995915
3906	702	405	0.000117	0.0117	0.996032
5401	304	405	0.000117	0.0117	0.996149
4006	801	403	0.000113	0.0113	0.996262
1301	302	403	0.000112	0.0112	0.996374
1301	304	406	0.000112	0.0112	0.996486
1512	303	1302	0.000112	0.0112	0.996598
5101	1402	1418	0.000112	0.0112	0.99671
5601	702	1501	0.00011	0.011	0.99682
4801	801	403	0.000109	0.0109	0.996929
1502	1203	1502	0.000108	0.0108	0.997037
1501	102	701	0.000105	0.0105	0.997142
4601	102	406	0.000103	0.0103	0.997245
1301	1202	1501	0.000102	0.0102	0.997347
1512	304	1502	0.000101	0.0101	0.997448
5502	102	406	0.0001	0.01	0.997548
4001	702	1301	9.9e-05	0.0099	0.997647
1521	403	301	9.8e-05	0.0098	0.997745
1502	102	901	9.7e-05	0.0097	0.997842
1301	403	403	9.5e-05	0.0095	0.997937
1525	701	1312	9.3e-05	0.0093	0.99803
1301	403	1501	9.2e-05	0.0092	0.998122
3501	303	1101	9.2e-05	0.0092	0.998214
4001	304	1207	8.7e-05	0.0087	0.998301
4006	1502	901	8.7e-05	0.0087	0.998388
5101	1402	1501	8.7e-05	0.0087	0.998475
1302	304	405	8.4e-05	0.0084	0.998559
1301	304	1302	8.3e-05	0.0083	0.998642
1301	304	1101	8.2e-05	0.0082	0.998724
1502	801	404	8.2e-05	0.0082	0.998806
3905	801	1401	8.2e-05	0.0082	0.998888
1502	403	901	8.1e-05	0.0081	0.998969
1525	702	701	8e-05	0.008	0.999049
2704	1202	1405	7.9e-05	0.0079	0.999128
1501	702	1202	7.7e-05	0.0077	0.999205
2706	401	1101	7.7e-05	0.0077	0.999282
1301	304	403	7.6e-05	0.0076	0.999358
2704	1202	802	5.9e-05	0.0059	0.999417
1501	303	301	5.8e-05	0.0058	0.999475
4001	403	1312	5.6e-05	0.0056	0.999531
4801	803	405	5.5e-05	0.0055	0.999586
1502	702	901	5.1e-05	0.0051	0.999637
4001	1202	1501	5.1e-05	0.0051	0.999688
4801	801	1312	4.1e-05	0.0041	0.999729
5101	1402	1612	3.8e-05	0.0038	0.999767
1301	1202	803	3.7e-05	0.0037	0.999804
1513	801	901	3.7e-05	0.0037	0.999841
5602	102	1501	3.5e-05	0.0035	0.999876
705	1505	1312	2.7e-05	0.0027	0.999903
5801	302	803	2.6e-05	0.0026	0.999929
5102	1402	803	2.4e-05	0.0024	0.999953
4001	403	1405	1.5e-05	0.0015	0.999968
3505	401	1401	1e-05	0.001	0.999978

## Sheet: A-B
		A-B combination set
Locus A	Locus B	freq	freq (%)	Cumulative freq
1101	1502	0.076269	7.6269	0.076269
201	4601	0.059729	5.9729	0.135998
2901	705	0.053555	5.3555	0.189553
3303	5801	0.045608	4.5608	0.235161
1101	3802	0.027589	2.7589	0.26275
2402	1502	0.026363	2.6363	0.289113
3301	5801	0.021417	2.1417	0.31053
101	5701	0.020988	2.0988	0.331518
3303	4403	0.019947	1.9947	0.351465
1101	1301	0.017093	1.7093	0.368558
1101	4601	0.016974	1.6974	0.385532
1101	1525	0.016261	1.6261	0.401793
203	3802	0.015336	1.5336	0.417129
206	1525	0.014277	1.4277	0.431406
1101	4001	0.012847	1.2847	0.444253
2407	3505	0.012699	1.2699	0.456952
203	1502	0.011229	1.1229	0.468181
2601	3802	0.010826	1.0826	0.479007
1101	5401	0.010534	1.0534	0.489541
3301	4403	0.009105	0.9105	0.498646
2402	1301	0.008642	0.8642	0.507288
2402	4601	0.008342	0.8342	0.51563
2402	4001	0.007228	0.7228	0.522858
2402	3802	0.007022	0.7022	0.52988
203	4601	0.006991	0.6991	0.536871
1101	1501	0.006732	0.6732	0.543603
2402	5401	0.006689	0.6689	0.550292
2901	1502	0.006671	0.6671	0.556963
2402	3505	0.006547	0.6547	0.56351
203	1525	0.00654	0.654	0.57005
1101	1512	0.006293	0.6293	0.576343
1101	5101	0.006088	0.6088	0.582431
206	1502	0.006077	0.6077	0.588508
1101	5502	0.00595	0.595	0.594458
2402	1525	0.00595	0.595	0.600408
203	4001	0.005582	0.5582	0.60599
203	5502	0.005579	0.5579	0.611569
3101	5102	0.005394	0.5394	0.616963
201	1502	0.005116	0.5116	0.622079
201	4001	0.004702	0.4702	0.626781
3001	1302	0.004653	0.4653	0.631434
1101	705	0.004396	0.4396	0.63583
2402	5101	0.004352	0.4352	0.640182
203	1801	0.004172	0.4172	0.644354
1102	1502	0.00417	0.417	0.648524
201	1301	0.003969	0.3969	0.652493
1102	2704	0.003914	0.3914	0.656407
2901	702	0.003717	0.3717	0.660124
1102	5502	0.003651	0.3651	0.663775
2403	1512	0.003625	0.3625	0.6674
3303	1502	0.003624	0.3624	0.671024
203	1301	0.003494	0.3494	0.674518
1101	3901	0.003409	0.3409	0.677927
2402	1512	0.003244	0.3244	0.681171
2402	702	0.003232	0.3232	0.684403
2402	1501	0.003205	0.3205	0.687608
101	3701	0.003188	0.3188	0.690796
2402	4803	0.003176	0.3176	0.693972
3303	4601	0.003151	0.3151	0.697123
201	1525	0.003095	0.3095	0.700218
1101	2706	0.003089	0.3089	0.703307
3001	702	0.00304	0.304	0.706347
206	4601	0.00297	0.297	0.709317
1101	5601	0.002897	0.2897	0.712214
1101	2704	0.002876	0.2876	0.71509
1101	5102	0.002869	0.2869	0.717959
2407	1502	0.002867	0.2867	0.720826
1102	4001	0.002851	0.2851	0.723677
1101	5801	0.00282	0.282	0.726497
1102	4601	0.002732	0.2732	0.729229
1101	3505	0.002706	0.2706	0.731935
2402	2706	0.002649	0.2649	0.734584
201	3901	0.002646	0.2646	0.73723
2410	1802	0.002526	0.2526	0.739756
2403	1525	0.002425	0.2425	0.742181
3401	1521	0.002395	0.2395	0.744576
1102	1301	0.002389	0.2389	0.746965
2402	5502	0.002364	0.2364	0.749329
2402	1801	0.002346	0.2346	0.751675
201	5401	0.002341	0.2341	0.754016
1101	4002	0.002302	0.2302	0.756318
3101	1502	0.002283	0.2283	0.758601
1101	5201	0.002264	0.2264	0.760865
201	3802	0.002193	0.2193	0.763058
2402	4006	0.002133	0.2133	0.765191
301	3503	0.002103	0.2103	0.767294
201	1501	0.002102	0.2102	0.769396
3301	1502	0.002055	0.2055	0.771451
1104	5102	0.001992	0.1992	0.773443
206	3802	0.001986	0.1986	0.775429
1102	1525	0.001963	0.1963	0.777392
201	1518	0.001949	0.1949	0.779341
3301	4006	0.001898	0.1898	0.781239
203	5801	0.001888	0.1888	0.783127
2402	3901	0.001845	0.1845	0.784972
1101	5604	0.001814	0.1814	0.786786
201	1512	0.001767	0.1767	0.788553
1101	1801	0.001764	0.1764	0.790317
2407	3905	0.00173	0.173	0.792047
201	5101	0.001717	0.1717	0.793764
203	3901	0.001704	0.1704	0.795468
3401	1512	0.001704	0.1704	0.797172
3303	4006	0.001683	0.1683	0.798855
206	3501	0.00167	0.167	0.800525
2402	5201	0.001665	0.1665	0.80219
201	5701	0.001654	0.1654	0.803844
203	1512	0.001621	0.1621	0.805465
2402	4801	0.001621	0.1621	0.807086
201	7301	0.001597	0.1597	0.808683
206	5401	0.001589	0.1589	0.810272
1101	5701	0.001555	0.1555	0.811827
3303	3802	0.001552	0.1552	0.813379
203	5401	0.001551	0.1551	0.81493
2402	705	0.001522	0.1522	0.816452
201	3505	0.001484	0.1484	0.817936
2410	3505	0.001461	0.1461	0.819397
201	705	0.001431	0.1431	0.820828
2407	705	0.001431	0.1431	0.822259
2407	2706	0.001407	0.1407	0.823666
206	4006	0.001406	0.1406	0.825072
2601	1525	0.001378	0.1378	0.82645
3301	4601	0.001332	0.1332	0.827782
206	4001	0.001331	0.1331	0.829113
301	3801	0.00133	0.133	0.830443
2407	5101	0.001315	0.1315	0.831758
201	5502	0.001298	0.1298	0.833056
3303	4001	0.001298	0.1298	0.834354
201	1511	0.001289	0.1289	0.835643
203	5604	0.001287	0.1287	0.83693
203	5101	0.001283	0.1283	0.838213
1101	4403	0.00125	0.125	0.839463
1102	3802	0.00125	0.125	0.840713
2402	2704	0.001241	0.1241	0.841954
3303	705	0.001237	0.1237	0.843191
3303	1301	0.001205	0.1205	0.844396
201	4602	0.001188	0.1188	0.845584
7405	3802	0.001185	0.1185	0.846769
206	4002	0.001183	0.1183	0.847952
203	5102	0.001181	0.1181	0.849133
1102	5101	0.001165	0.1165	0.850298
201	4002	0.001158	0.1158	0.851456
1101	4801	0.00114	0.114	0.852596
7401	3802	0.001112	0.1112	0.853708
205	5001	0.001064	0.1064	0.854772
206	5801	0.001064	0.1064	0.855836
2403	1802	0.001064	0.1064	0.8569
6801	801	0.001064	0.1064	0.857964
206	3701	0.001054	0.1054	0.859018
3303	1525	0.001045	0.1045	0.860063
2601	3901	0.001039	0.1039	0.861102
1101	5602	0.001027	0.1027	0.862129
203	2704	0.001024	0.1024	0.863153
206	1301	0.00102	0.102	0.864173
1102	1501	0.001007	0.1007	0.86518
201	5801	0.001	0.1	0.86618
203	5602	0.000994	0.0994	0.867174
206	4803	0.000993	0.0993	0.868167
2902	705	0.00099	0.099	0.869157
3303	1512	0.000982	0.0982	0.870139
201	4006	0.000981	0.0981	0.87112
2402	5602	0.000981	0.0981	0.872101
2601	1501	0.00095	0.095	0.873051
201	2704	0.000938	0.0938	0.873989
2402	1527	0.000928	0.0928	0.874917
2402	5701	0.000922	0.0922	0.875839
201	3501	0.000918	0.0918	0.876757
3303	3503	0.000887	0.0887	0.877644
2601	705	0.000882	0.0882	0.878526
3101	4001	0.00087	0.087	0.879396
3303	1513	0.00087	0.087	0.880266
3303	5101	0.00087	0.087	0.881136
2410	1502	0.000834	0.0834	0.88197
2601	1301	0.000829	0.0829	0.882799
2901	4001	0.000828	0.0828	0.883627
206	705	0.000825	0.0825	0.884452
3301	4001	0.00082	0.082	0.885272
206	5502	0.000813	0.0813	0.886085
1101	801	0.000798	0.0798	0.886883
203	3909	0.000798	0.0798	0.887681
211	4006	0.000798	0.0798	0.888479
1102	3505	0.000795	0.0795	0.889274
3301	1801	0.000794	0.0794	0.890068
1102	1527	0.000782	0.0782	0.89085
203	4801	0.000777	0.0777	0.891627
2402	4002	0.000766	0.0766	0.892393
3101	4601	0.000766	0.0766	0.893159
2403	1501	0.000742	0.0742	0.893901
2403	3505	0.000735	0.0735	0.894636
1101	3501	0.000733	0.0733	0.895369
201	2706	0.000726	0.0726	0.896095
3101	5101	0.000719	0.0719	0.896814
2601	4601	0.000716	0.0716	0.89753
2601	1502	0.000704	0.0704	0.898234
1101	3503	0.000702	0.0702	0.898936
1101	3701	0.000702	0.0702	0.899638
3401	1502	0.00069	0.069	0.900328
2901	1301	0.000688	0.0688	0.901016
2402	3501	0.000679	0.0679	0.901695
2901	1525	0.000677	0.0677	0.902372
301	702	0.000673	0.0673	0.903045
1101	4006	0.00067	0.067	0.903715
302	1302	0.000665	0.0665	0.90438
6801	5101	0.000665	0.0665	0.905045
3401	5601	0.000658	0.0658	0.905703
2402	1513	0.000656	0.0656	0.906359
2601	3501	0.000656	0.0656	0.907015
1102	1512	0.000654	0.0654	0.907669
7401	5101	0.000653	0.0653	0.908322
101	4601	0.000648	0.0648	0.90897
1101	5106	0.000645	0.0645	0.909615
6801	4601	0.000642	0.0642	0.910257
2407	3901	0.000639	0.0639	0.910896
3401	1501	0.000638	0.0638	0.911534
2901	5801	0.000634	0.0634	0.912168
2402	801	0.000621	0.0621	0.912789
2901	4601	0.000617	0.0617	0.913406
2601	5201	0.000612	0.0612	0.914018
206	5101	0.000604	0.0604	0.914622
3101	5401	0.000602	0.0602	0.915224
203	702	0.000597	0.0597	0.915821
301	1502	0.000582	0.0582	0.916403
2407	1301	0.000581	0.0581	0.916984
2901	5401	0.000577	0.0577	0.917561
1101	1518	0.000572	0.0572	0.918133
3301	3802	0.000563	0.0563	0.918696
3301	702	0.000552	0.0552	0.919248
2402	5102	0.000543	0.0543	0.919791
3303	5701	0.000539	0.0539	0.92033
101	1517	0.000532	0.0532	0.920862
3201	3501	0.000532	0.0532	0.921394
6801	5201	0.000532	0.0532	0.921926
6801	702	0.000532	0.0532	0.922458
301	5201	0.000531	0.0531	0.922989
203	1527	0.000528	0.0528	0.923517
1101	1513	0.000523	0.0523	0.92404
2402	3503	0.000516	0.0516	0.924556
203	1302	0.000505	0.0505	0.925061
3301	1525	0.000505	0.0505	0.925566
1102	5801	0.000504	0.0504	0.92607
3303	1801	0.000494	0.0494	0.926564
2407	4601	0.000491	0.0491	0.927055
1101	1302	0.000488	0.0488	0.927543
206	2706	0.000484	0.0484	0.928027
301	3501	0.000483	0.0483	0.92851
3303	702	0.00048	0.048	0.92899
1102	705	0.000477	0.0477	0.929467
3401	5101	0.000475	0.0475	0.929942
201	4801	0.000474	0.0474	0.930416
2402	5604	0.000473	0.0473	0.930889
3303	3701	0.000466	0.0466	0.931355
206	1518	0.000462	0.0462	0.931817
2407	3802	0.00046	0.046	0.932277
201	5602	0.000457	0.0457	0.932734
3303	2704	0.000451	0.0451	0.933185
2402	5601	0.000445	0.0445	0.93363
2407	1525	0.000444	0.0444	0.934074
2403	5401	0.000442	0.0442	0.934516
3001	1525	0.000442	0.0442	0.934958
1102	5601	0.000441	0.0441	0.935399
201	5601	0.000439	0.0439	0.935838
203	5201	0.000432	0.0432	0.93627
203	705	0.000431	0.0431	0.936701
206	1501	0.000429	0.0429	0.93713
2402	4403	0.000424	0.0424	0.937554
2601	3505	0.000421	0.0421	0.937975
3101	1501	0.00042	0.042	0.938395
206	702	0.000419	0.0419	0.938814
1104	4601	0.000416	0.0416	0.93923
201	3503	0.000413	0.0413	0.939643
3301	3503	0.000409	0.0409	0.940052
2403	1502	0.000407	0.0407	0.940459
2403	4001	0.000407	0.0407	0.940866
2601	5801	0.000401	0.0401	0.941267
206	2704	0.0004	0.04	0.941667
202	4101	0.000399	0.0399	0.942066
211	5101	0.000399	0.0399	0.942465
3001	1510	0.000399	0.0399	0.942864
3001	5001	0.000399	0.0399	0.943263
301	4402	0.000399	0.0399	0.943662
3301	5802	0.000399	0.0399	0.944061
2410	5604	0.000394	0.0394	0.944455
2403	5201	0.000391	0.0391	0.944846
2403	3802	0.00038	0.038	0.945226
2403	1301	0.000377	0.0377	0.945603
3303	3505	0.000377	0.0377	0.94598
1102	4403	0.000375	0.0375	0.946355
2901	5701	0.000372	0.0372	0.946727
1102	3901	0.000371	0.0371	0.947098
201	1302	0.00037	0.037	0.947468
2402	5501	0.00037	0.037	0.947838
101	1502	0.000369	0.0369	0.948207
1104	1301	0.000369	0.0369	0.948576
203	5601	0.00036	0.036	0.948936
206	3901	0.000357	0.0357	0.949293
2402	1511	0.000354	0.0354	0.949647
2601	702	0.000347	0.0347	0.949994
1104	1502	0.000344	0.0344	0.950338
3001	1502	0.000337	0.0337	0.950675
206	5601	0.000334	0.0334	0.951009
1104	3802	0.000331	0.0331	0.95134
201	5201	0.000329	0.0329	0.951669
2402	1302	0.000329	0.0329	0.951998
3301	4803	0.000328	0.0328	0.952326
2402	1518	0.000325	0.0325	0.952651
101	3802	0.000318	0.0318	0.952969
203	5701	0.000316	0.0316	0.953285
2901	5101	0.000316	0.0316	0.953601
1101	702	0.000314	0.0314	0.953915
201	1513	0.000299	0.0299	0.954214
2901	4006	0.000296	0.0296	0.95451
3401	4001	0.000296	0.0296	0.954806
1101	5501	0.000295	0.0295	0.955101
2601	5701	0.000294	0.0294	0.955395
3303	2706	0.000291	0.0291	0.955686
2407	702	0.000287	0.0287	0.955973
3303	5102	0.000284	0.0284	0.956257
201	5102	0.000278	0.0278	0.956535
101	1525	0.000277	0.0277	0.956812
3001	5401	0.000277	0.0277	0.957089
2601	4403	0.000276	0.0276	0.957365
3001	5801	0.000276	0.0276	0.957641
3303	4803	0.000274	0.0274	0.957915
2402	4602	0.000272	0.0272	0.958187
2601	4001	0.000272	0.0272	0.958459
101	5201	0.000268	0.0268	0.958727
3301	5101	0.000268	0.0268	0.958995
3303	5201	0.000268	0.0268	0.959263
1101	1802	0.000267	0.0267	0.95953
101	2705	0.000266	0.0266	0.959796
101	2707	0.000266	0.0266	0.960062
1101	1535	0.000266	0.0266	0.960328
1103	5201	0.000266	0.0266	0.960594
201	1510	0.000266	0.0266	0.96086
201	1515	0.000266	0.0266	0.961126
203	3903	0.000266	0.0266	0.961392
203	3906	0.000266	0.0266	0.961658
206	1511	0.000266	0.0266	0.961924
2301	4101	0.000266	0.0266	0.96219
2402	3905	0.000266	0.0266	0.962456
2410	4801	0.000266	0.0266	0.962722
307	1302	0.000266	0.0266	0.962988
3201	1301	0.000266	0.0266	0.963254
3301	5001	0.000266	0.0266	0.96352
3301	5816	0.000266	0.0266	0.963786
3303	2705	0.000266	0.0266	0.964052
6801	2705	0.000266	0.0266	0.964318
301	5101	0.000264	0.0264	0.964582
3301	2703	0.000264	0.0264	0.964846
3401	3505	0.000264	0.0264	0.96511
101	4803	0.000263	0.0263	0.965373
2403	3915	0.000263	0.0263	0.965636
2601	1511	0.000263	0.0263	0.965899
101	2704	0.000262	0.0262	0.966161
3301	1513	0.000262	0.0262	0.966423
201	1801	0.00026	0.026	0.966683
2403	5801	0.00026	0.026	0.966943
3301	1301	0.000259	0.0259	0.967202
3301	5701	0.000258	0.0258	0.96746
3303	5601	0.000258	0.0258	0.967718
3303	5501	0.000256	0.0256	0.967974
101	5801	0.000255	0.0255	0.968229
3101	1518	0.000254	0.0254	0.968483
203	4002	0.000253	0.0253	0.968736
3001	2706	0.000252	0.0252	0.968988
1102	1302	0.00025	0.025	0.969238
301	4403	0.00025	0.025	0.969488
301	4801	0.000249	0.0249	0.969737
1102	4803	0.000248	0.0248	0.969985
1102	5701	0.000245	0.0245	0.97023
2601	1512	0.000245	0.0245	0.970475
101	5604	0.000243	0.0243	0.970718
2403	5604	0.000242	0.0242	0.97096
3301	5604	0.000242	0.0242	0.971202
203	1802	0.000241	0.0241	0.971443
2901	4803	0.000241	0.0241	0.971684
3101	3501	0.000239	0.0239	0.971923
1102	5102	0.000236	0.0236	0.972159
1102	5401	0.000233	0.0233	0.972392
1104	4001	0.000227	0.0227	0.972619
2901	5102	0.000227	0.0227	0.972846
3001	4001	0.000223	0.0223	0.973069
7401	1302	0.000214	0.0214	0.973283
3301	705	0.000213	0.0213	0.973496
203	4403	0.000212	0.0212	0.973708
2601	4801	0.000209	0.0209	0.973917
3303	5401	0.000208	0.0208	0.974125
3401	3802	0.000205	0.0205	0.97433
2402	3701	0.000204	0.0204	0.974534
3101	1525	0.000204	0.0204	0.974738
206	3505	0.000201	0.0201	0.974939
3001	3802	0.000201	0.0201	0.97514
3101	4002	0.0002	0.02	0.97534
2410	1511	0.000198	0.0198	0.975538
2601	4006	0.000198	0.0198	0.975736
3001	1301	0.000196	0.0196	0.975932
3301	3505	0.000196	0.0196	0.976128
2403	3901	0.000191	0.0191	0.976319
2403	705	0.000187	0.0187	0.976506
3101	3505	0.000185	0.0185	0.976691
1102	4801	0.000184	0.0184	0.976875
1101	4803	0.000181	0.0181	0.977056
2407	1512	0.00018	0.018	0.977236
101	5401	0.000177	0.0177	0.977413
2601	801	0.000177	0.0177	0.97759
101	5502	0.000176	0.0176	0.977766
201	5604	0.000176	0.0176	0.977942
2601	5401	0.000174	0.0174	0.978116
2403	4601	0.000172	0.0172	0.978288
2410	3901	0.000171	0.0171	0.978459
1101	1511	0.000158	0.0158	0.978617
201	1527	0.000157	0.0157	0.978774
2601	5001	0.000155	0.0155	0.978929
2402	5106	0.000153	0.0153	0.979082
3301	5401	0.000152	0.0152	0.979234
2407	1801	0.000149	0.0149	0.979383
3401	4601	0.000148	0.0148	0.979531
301	1512	0.000147	0.0147	0.979678
2901	5502	0.000145	0.0145	0.979823
301	705	0.000145	0.0145	0.979968
7405	1502	0.000144	0.0144	0.980112
1101	3915	0.000143	0.0143	0.980255
3101	5801	0.00014	0.014	0.980395
3301	1501	0.00014	0.014	0.980535
1101	4602	0.000137	0.0137	0.980672
301	4601	0.000137	0.0137	0.980809
2403	5102	0.000136	0.0136	0.980945
2410	3802	0.000136	0.0136	0.981081
101	3505	0.000135	0.0135	0.981216
1101	2703	0.000135	0.0135	0.981351
2601	3915	0.000135	0.0135	0.981486
3101	4403	0.000135	0.0135	0.981621
101	5101	0.000134	0.0134	0.981755
2410	5101	0.000134	0.0134	0.981889
3301	1511	0.000134	0.0134	0.982023
3301	5502	0.000134	0.0134	0.982157
7405	3901	0.000134	0.0134	0.982291
101	1508	0.000133	0.0133	0.982424
101	3501	0.000133	0.0133	0.982557
101	7301	0.000133	0.0133	0.98269
103	3701	0.000133	0.0133	0.982823
1101	1307	0.000133	0.0133	0.982956
1101	1507	0.000133	0.0133	0.983089
1101	3801	0.000133	0.0133	0.983222
1101	4009	0.000133	0.0133	0.983355
1101	4027	0.000133	0.0133	0.983488
1101	4063	0.000133	0.0133	0.983621
1101	5426	0.000133	0.0133	0.983754
1101	5603	0.000133	0.0133	0.983887
1102	1546	0.000133	0.0133	0.98402
1102	4402	0.000133	0.0133	0.984153
1104	1501	0.000133	0.0133	0.984286
1104	1527	0.000133	0.0133	0.984419
1104	1802	0.000133	0.0133	0.984552
1104	5201	0.000133	0.0133	0.984685
1112	1301	0.000133	0.0133	0.984818
1112	2704	0.000133	0.0133	0.984951
201	1503	0.000133	0.0133	0.985084
201	1517	0.000133	0.0133	0.985217
201	3909	0.000133	0.0133	0.98535
201	5103	0.000133	0.0133	0.985483
201	801	0.000133	0.0133	0.985616
201	8101	0.000133	0.0133	0.985749
202	4601	0.000133	0.0133	0.985882
203	1546	0.000133	0.0133	0.986015
203	3915	0.000133	0.0133	0.986148
203	4101	0.000133	0.0133	0.986281
203	5610	0.000133	0.0133	0.986414
206	1515	0.000133	0.0133	0.986547
206	1527	0.000133	0.0133	0.98668
206	2703	0.000133	0.0133	0.986813
211	4403	0.000133	0.0133	0.986946
238	1301	0.000133	0.0133	0.987079
2401	3802	0.000133	0.0133	0.987212
2402	1505	0.000133	0.0133	0.987345
2402	1515	0.000133	0.0133	0.987478
2402	1641	0.000133	0.0133	0.987611
2402	2705	0.000133	0.0133	0.987744
2402	2707	0.000133	0.0133	0.987877
2402	3502	0.000133	0.0133	0.98801
2402	3915	0.000133	0.0133	0.988143
2402	4606	0.000133	0.0133	0.988276
2402	6701	0.000133	0.0133	0.988409
2403	1808	0.000133	0.0133	0.988542
2403	3701	0.000133	0.0133	0.988675
2403	3903	0.000133	0.0133	0.988808
2403	512	0.000133	0.0133	0.988941
2405	5603	0.000133	0.0133	0.989074
2407	3501	0.000133	0.0133	0.989207
2407	3558	0.000133	0.0133	0.98934
2407	4006	0.000133	0.0133	0.989473
2407	5001	0.000133	0.0133	0.989606
2407	5106	0.000133	0.0133	0.989739
2410	1501	0.000133	0.0133	0.989872
2410	4009	0.000133	0.0133	0.990005
2417	3505	0.000133	0.0133	0.990138
2443	2704	0.000133	0.0133	0.990271
2901	1521	0.000133	0.0133	0.990404
2901	1802	0.000133	0.0133	0.990537
2901	2505	0.000133	0.0133	0.99067
2901	5602	0.000133	0.0133	0.990803
2901	701	0.000133	0.0133	0.990936
2902	4403	0.000133	0.0133	0.991069
2902	801	0.000133	0.0133	0.991202
2903	705	0.000133	0.0133	0.991335
3001	4403	0.000133	0.0133	0.991468
3001	701	0.000133	0.0133	0.991601
301	2705	0.000133	0.0133	0.991734
301	3901	0.000133	0.0133	0.991867
301	4602	0.000133	0.0133	0.992
302	801	0.000133	0.0133	0.992133
3101	2704	0.000133	0.0133	0.992266
3101	3503	0.000133	0.0133	0.992399
3101	3511	0.000133	0.0133	0.992532
3101	5104	0.000133	0.0133	0.992665
3201	2705	0.000133	0.0133	0.992798
3201	3503	0.000133	0.0133	0.992931
3201	3505	0.000133	0.0133	0.993064
3201	4901	0.000133	0.0133	0.993197
3201	5107	0.000133	0.0133	0.99333
3201	702	0.000133	0.0133	0.993463
3301	3532	0.000133	0.0133	0.993596
3301	4407	0.000133	0.0133	0.993729
3301	4602	0.000133	0.0133	0.993862
3301	5601	0.000133	0.0133	0.993995
3301	5803	0.000133	0.0133	0.994128
3303	3909	0.000133	0.0133	0.994261
3303	5107	0.000133	0.0133	0.994394
3401	5106	0.000133	0.0133	0.994527
3401	5502	0.000133	0.0133	0.99466
3401	5701	0.000133	0.0133	0.994793
6801	1518	0.000133	0.0133	0.994926
6801	1801	0.000133	0.0133	0.995059
6801	3503	0.000133	0.0133	0.995192
6801	3802	0.000133	0.0133	0.995325
6801	4403	0.000133	0.0133	0.995458
6802	5001	0.000133	0.0133	0.995591
7401	1801	0.000133	0.0133	0.995724
7401	2704	0.000133	0.0133	0.995857
7401	5501	0.000133	0.0133	0.99599
7405	1512	0.000133	0.0133	0.996123
7405	5101	0.000133	0.0133	0.996256
301	4803	0.000132	0.0132	0.996388
3101	5601	0.000132	0.0132	0.99652
301	5401	0.000131	0.0131	0.996651
1102	5501	0.00013	0.013	0.996781
1102	3501	0.000128	0.0128	0.996909
3301	3501	0.000127	0.0127	0.997036
3101	4006	0.000124	0.0124	0.99716
101	2706	0.000123	0.0123	0.997283
201	3915	0.000123	0.0123	0.997406
301	1802	0.000121	0.0121	0.997527
3001	3901	0.000119	0.0119	0.997646
3001	5102	0.000116	0.0116	0.997762
2403	702	0.000115	0.0115	0.997877
3001	5604	0.000112	0.0112	0.997989
3303	5001	0.000111	0.0111	0.9981
3401	5801	0.000111	0.0111	0.998211
3303	1302	0.00011	0.011	0.998321
101	3901	9.5e-05	0.0095	0.998416
3301	5102	9.5e-05	0.0095	0.998511
3303	3501	8.9e-05	0.0089	0.9986
2407	2704	8.7e-05	0.0087	0.998687
1104	5801	8.5e-05	0.0085	0.998772
2403	2704	7.8e-05	0.0078	0.99885
3101	5502	7.7e-05	0.0077	0.998927
206	5102	6.9e-05	0.0069	0.998996
201	4403	6.7e-05	0.0067	0.999063
203	3701	6.5e-05	0.0065	0.999128
2407	5604	6.5e-05	0.0065	0.999193
2902	702	6.4e-05	0.0064	0.999257
203	4006	5.7e-05	0.0057	0.999314
1104	4002	5.5e-05	0.0055	0.999369
1102	1513	5.1e-05	0.0051	0.99942
2407	4002	4.9e-05	0.0049	0.999469
2601	3701	4.2e-05	0.0042	0.999511
301	5801	4.1e-05	0.0041	0.999552
1102	1802	3.9e-05	0.0039	0.999591
3301	2704	3.8e-05	0.0038	0.999629
3303	5502	3.7e-05	0.0037	0.999666
1104	3901	3.2e-05	0.0032	0.999698
3303	1518	3e-05	0.003	0.999728
3101	1512	2.8e-05	0.0028	0.999756
206	3503	2.6e-05	0.0026	0.999782
2901	5201	2.5e-05	0.0025	0.999807
6801	5601	2.4e-05	0.0024	0.999831
101	4403	2.2e-05	0.0022	0.999853
3303	3901	2.2e-05	0.0022	0.999875
1102	4002	2.1e-05	0.0021	0.999896
2601	4803	1.8e-05	0.0018	0.999914
7401	5102	1.7e-05	0.0017	0.999931
3301	5501	1.3e-05	0.0013	0.999944
1102	2706	1.1e-05	0.0011	0.999955

## Sheet: A-C
		A-C combination set
Locus A	Locus C	freq	freq (%)	Cumulative freq
1101	801	0.079766	7.9766	0.079766
201	102	0.065066	6.5066	0.144832
2901	1505	0.053734	5.3734	0.198566
1101	702	0.050475	5.0475	0.249041
3303	302	0.048751	4.8751	0.297792
1101	102	0.037739	3.7739	0.335531
2402	801	0.032615	3.2615	0.368146
203	702	0.024157	2.4157	0.392303
101	602	0.023893	2.3893	0.416196
3301	302	0.023408	2.3408	0.439604
2402	702	0.022156	2.2156	0.46176
1101	304	0.021109	2.1109	0.482869
3303	701	0.019709	1.9709	0.502578
2402	102	0.017325	1.7325	0.519903
206	702	0.014689	1.4689	0.534592
2601	702	0.013481	1.3481	0.548073
2407	401	0.013286	1.3286	0.561359
1101	403	0.012713	1.2713	0.574072
203	102	0.011116	1.1116	0.585188
2402	304	0.011058	1.1058	0.596246
203	801	0.010629	1.0629	0.606875
1101	303	0.010445	1.0445	0.61732
201	801	0.010364	1.0364	0.627684
2402	401	0.010091	1.0091	0.637775
3301	701	0.009473	0.9473	0.647248
201	702	0.007406	0.7406	0.654654
1101	401	0.007352	0.7352	0.662006
203	403	0.007218	0.7218	0.669224
206	801	0.006759	0.6759	0.675983
2402	403	0.006694	0.6694	0.682677
2402	303	0.006447	0.6447	0.689124
2901	801	0.00641	0.641	0.695534
201	304	0.00633	0.633	0.701864
201	303	0.006168	0.6168	0.708032
1102	1202	0.006131	0.6131	0.714163
1101	1402	0.00594	0.594	0.720103
3101	1502	0.005717	0.5717	0.72582
206	403	0.005587	0.5587	0.731407
3001	602	0.005279	0.5279	0.736686
206	102	0.00504	0.504	0.741726
203	304	0.005039	0.5039	0.746765
1101	1202	0.005025	0.5025	0.75179
3303	801	0.004915	0.4915	0.756705
1102	801	0.004834	0.4834	0.761539
2407	801	0.004756	0.4756	0.766295
2402	1402	0.004454	0.4454	0.770749
2403	303	0.004429	0.4429	0.775178
203	704	0.004417	0.4417	0.779595
2901	702	0.004123	0.4123	0.783718
1101	302	0.003884	0.3884	0.787602
2407	702	0.003869	0.3869	0.791471
203	1203	0.003865	0.3865	0.795336
1101	1502	0.003744	0.3744	0.79908
1102	702	0.003603	0.3603	0.802683
2402	1202	0.003537	0.3537	0.80622
1102	1203	0.003484	0.3484	0.809704
3001	702	0.003422	0.3422	0.813126
1102	102	0.003209	0.3209	0.816335
1101	701	0.003041	0.3041	0.819376
1102	304	0.002967	0.2967	0.822343
206	304	0.00295	0.295	0.825293
3303	102	0.002889	0.2889	0.828182
3303	702	0.002855	0.2855	0.831037
2403	403	0.00283	0.283	0.833867
3301	801	0.002684	0.2684	0.836551
3401	403	0.002567	0.2567	0.839118
201	1505	0.002561	0.2561	0.841679
3101	801	0.002543	0.2543	0.844222
2410	704	0.002508	0.2508	0.84673
203	303	0.002477	0.2477	0.849207
301	1203	0.002365	0.2365	0.851572
201	403	0.00221	0.221	0.853782
206	303	0.002189	0.2189	0.855971
3401	303	0.002162	0.2162	0.858133
1104	1502	0.00216	0.216	0.860293
3301	102	0.002153	0.2153	0.862446
201	401	0.002077	0.2077	0.864523
1101	1203	0.00206	0.206	0.866583
1101	406	0.002025	0.2025	0.868608
203	302	0.001973	0.1973	0.870581
201	1402	0.001926	0.1926	0.872507
2403	702	0.001914	0.1914	0.874421
3301	702	0.001875	0.1875	0.876296
201	602	0.001853	0.1853	0.878149
201	1202	0.001813	0.1813	0.879962
2601	303	0.001808	0.1808	0.88177
3101	102	0.001785	0.1785	0.883555
2901	102	0.001773	0.1773	0.885328
2407	1402	0.001765	0.1765	0.887093
2402	1502	0.001637	0.1637	0.88873
3303	304	0.001581	0.1581	0.890311
203	1402	0.001576	0.1576	0.891887
6801	702	0.001536	0.1536	0.893423
2402	701	0.001514	0.1514	0.894937
2410	401	0.001484	0.1484	0.896421
1101	704	0.00144	0.144	0.897861
1102	401	0.001418	0.1418	0.899279
1101	602	0.001391	0.1391	0.90067
203	1502	0.00137	0.137	0.90204
1102	303	0.001335	0.1335	0.903375
2601	304	0.001313	0.1313	0.904688
3303	602	0.001313	0.1313	0.906001
7405	702	0.001312	0.1312	0.907313
203	1202	0.001281	0.1281	0.908594
2601	801	0.001233	0.1233	0.909827
3303	303	0.001223	0.1223	0.91105
1102	1402	0.001219	0.1219	0.912269
1102	403	0.0012	0.12	0.913469
2403	704	0.001189	0.1189	0.914658
2601	403	0.001181	0.1181	0.915839
101	102	0.00117	0.117	0.917009
206	602	0.00115	0.115	0.918159
201	1502	0.001109	0.1109	0.919268
3401	702	0.001105	0.1105	0.920373
2402	1203	0.001102	0.1102	0.921475
205	602	0.001064	0.1064	0.922539
2410	801	0.001053	0.1053	0.923592
301	401	0.00103	0.103	0.924622
3101	401	0.001011	0.1011	0.925633
203	602	0.000993	0.0993	0.926626
2902	1505	0.00099	0.099	0.927616
201	701	0.000988	0.0988	0.928604
7401	702	0.000987	0.0987	0.929591
2410	702	0.000973	0.0973	0.930564
2402	602	0.000948	0.0948	0.931512
3303	1402	0.000921	0.0921	0.932433
3303	401	0.000913	0.0913	0.933346
2403	401	0.000904	0.0904	0.93425
7401	1402	0.000896	0.0896	0.935146
101	801	0.000883	0.0883	0.936029
206	302	0.000844	0.0844	0.936873
1101	1505	0.000817	0.0817	0.93769
2402	704	0.000808	0.0808	0.938498
2402	803	0.000796	0.0796	0.939294
2901	1502	0.00078	0.078	0.940074
2901	403	0.000775	0.0775	0.940849
301	801	0.000769	0.0769	0.941618
206	1402	0.000768	0.0768	0.942386
2901	304	0.000735	0.0735	0.943121
3303	1202	0.000731	0.0731	0.943852
3001	304	0.000727	0.0727	0.944579
2402	302	0.000722	0.0722	0.945301
2407	304	0.000718	0.0718	0.946019
206	1502	0.000717	0.0717	0.946736
3303	1502	0.000692	0.0692	0.947428
3401	401	0.000692	0.0692	0.94812
3101	304	0.000687	0.0687	0.948807
1102	302	0.000676	0.0676	0.949483
3001	801	0.000675	0.0675	0.950158
211	1502	0.000665	0.0665	0.950823
302	602	0.000665	0.0665	0.951488
6801	1202	0.000654	0.0654	0.952142
301	1602	0.00065	0.065	0.952792
101	701	0.000644	0.0644	0.953436
201	1203	0.000635	0.0635	0.954071
301	702	0.000633	0.0633	0.954704
2601	401	0.000624	0.0624	0.955328
3001	102	0.000622	0.0622	0.95595
3303	1505	0.000621	0.0621	0.956571
2403	801	0.00062	0.062	0.957191
201	302	0.000618	0.0618	0.957809
1102	701	0.000609	0.0609	0.958418
301	1202	0.000605	0.0605	0.959023
3301	704	0.000593	0.0593	0.959616
3201	401	0.000587	0.0587	0.960203
3301	1502	0.000587	0.0587	0.96079
206	704	0.00058	0.058	0.96137
2901	302	0.000577	0.0577	0.961947
3101	1402	0.000576	0.0576	0.962523
206	401	0.000541	0.0541	0.963064
203	401	0.000538	0.0538	0.963602
201	103	0.000532	0.0532	0.964134
211	1402	0.000532	0.0532	0.964666
301	501	0.000532	0.0532	0.965198
3303	403	0.000526	0.0526	0.965724
101	702	0.000502	0.0502	0.966226
1104	304	0.000498	0.0498	0.966724
3301	303	0.000486	0.0486	0.96721
206	1505	0.000482	0.0482	0.967692
3101	303	0.000477	0.0477	0.968169
101	1202	0.000473	0.0473	0.968642
6801	102	0.000473	0.0473	0.969115
2601	302	0.000461	0.0461	0.969576
1102	602	0.000457	0.0457	0.970033
3401	801	0.000457	0.0457	0.97049
1104	102	0.000456	0.0456	0.970946
3303	1203	0.000454	0.0454	0.9714
2601	602	0.000433	0.0433	0.971833
6801	1502	0.000428	0.0428	0.972261
3301	602	0.000425	0.0425	0.972686
203	701	0.000415	0.0415	0.973101
101	401	0.000401	0.0401	0.973502
101	403	0.000401	0.0401	0.973903
202	1701	0.000399	0.0399	0.974302
3301	301	0.000399	0.0399	0.974701
1102	1505	0.00039	0.039	0.975091
3303	704	0.000389	0.0389	0.97548
2407	403	0.000378	0.0378	0.975858
2402	1505	0.000357	0.0357	0.976215
2402	406	0.000345	0.0345	0.97656
6801	701	0.00034	0.034	0.9769
3301	401	0.000335	0.0335	0.977235
3301	1402	0.000328	0.0328	0.977563
2601	1505	0.000325	0.0325	0.977888
206	1203	0.000321	0.0321	0.978209
3001	403	0.000319	0.0319	0.978528
3301	1202	0.000317	0.0317	0.978845
1104	801	0.000302	0.0302	0.979147
101	1505	0.000294	0.0294	0.979441
203	406	0.000294	0.0294	0.979735
3401	1502	0.000294	0.0294	0.980029
1104	303	0.000289	0.0289	0.980318
101	202	0.000266	0.0266	0.980584
1103	702	0.000266	0.0266	0.98085
2301	701	0.000266	0.0266	0.981116
2601	102	0.000266	0.0266	0.981382
2901	1525	0.000266	0.0266	0.981648
307	602	0.000266	0.0266	0.981914
3201	304	0.000266	0.0266	0.98218
3303	202	0.000266	0.0266	0.982446
6801	202	0.000266	0.0266	0.982712
301	803	0.000257	0.0257	0.982969
3301	1505	0.000254	0.0254	0.983223
2403	302	0.000253	0.0253	0.983476
1104	702	0.000241	0.0241	0.983717
2410	302	0.000236	0.0236	0.983953
3301	1203	0.000235	0.0235	0.984188
1104	1202	0.000233	0.0233	0.984421
2601	1502	0.000233	0.0233	0.984654
2601	701	0.000227	0.0227	0.984881
2901	401	0.000226	0.0226	0.985107
1101	309	0.000223	0.0223	0.98533
301	303	0.000216	0.0216	0.985546
2407	102	0.000214	0.0214	0.98576
101	1502	0.00021	0.021	0.98597
3201	1203	0.000207	0.0207	0.986177
203	309	0.000205	0.0205	0.986382
3401	102	0.000201	0.0201	0.986583
2402	202	0.000199	0.0199	0.986782
3301	403	0.000195	0.0195	0.986977
2601	1202	0.000193	0.0193	0.98717
2601	704	0.000186	0.0186	0.987356
2403	102	0.000178	0.0178	0.987534
2901	1203	0.000174	0.0174	0.987708
2403	602	0.000171	0.0171	0.987879
6801	302	0.00017	0.017	0.988049
2407	303	0.000163	0.0163	0.988212
2403	1202	0.000161	0.0161	0.988373
301	302	0.000161	0.0161	0.988534
7405	801	0.000151	0.0151	0.988685
3301	1602	0.000148	0.0148	0.988833
1101	803	0.000145	0.0145	0.988978
2901	602	0.000144	0.0144	0.989122
301	1505	0.000144	0.0144	0.989266
3101	702	0.000141	0.0141	0.989407
203	1505	0.000138	0.0138	0.989545
2407	602	0.000138	0.0138	0.989683
3101	701	0.000137	0.0137	0.98982
3201	702	0.000137	0.0137	0.989957
301	102	0.000134	0.0134	0.990091
101	603	0.000133	0.0133	0.990224
101	608	0.000133	0.0133	0.990357
103	602	0.000133	0.0133	0.99049
1101	642	0.000133	0.0133	0.990623
1101	726	0.000133	0.0133	0.990756
1104	704	0.000133	0.0133	0.990889
1112	1502	0.000133	0.0133	0.991022
1112	304	0.000133	0.0133	0.991155
201	106	0.000133	0.0133	0.991288
201	117	0.000133	0.0133	0.991421
201	1214	0.000133	0.0133	0.991554
202	102	0.000133	0.0133	0.991687
203	1509	0.000133	0.0133	0.99182
203	729	0.000133	0.0133	0.991953
203	756	0.000133	0.0133	0.992086
211	701	0.000133	0.0133	0.992219
238	704	0.000133	0.0133	0.992352
2401	702	0.000133	0.0133	0.992485
2403	402	0.000133	0.0133	0.992618
2403	404	0.000133	0.0133	0.992751
2403	803	0.000133	0.0133	0.992884
2405	102	0.000133	0.0133	0.993017
2407	1203	0.000133	0.0133	0.99315
2410	1504	0.000133	0.0133	0.993283
2417	401	0.000133	0.0133	0.993416
2443	1202	0.000133	0.0133	0.993549
2601	1509	0.000133	0.0133	0.993682
2901	105	0.000133	0.0133	0.993815
2901	1503	0.000133	0.0133	0.993948
2901	1546	0.000133	0.0133	0.994081
2901	704	0.000133	0.0133	0.994214
2902	1601	0.000133	0.0133	0.994347
2903	1505	0.000133	0.0133	0.99448
3001	103	0.000133	0.0133	0.994613
3001	301	0.000133	0.0133	0.994746
301	1402	0.000133	0.0133	0.994879
301	1509	0.000133	0.0133	0.995012
301	202	0.000133	0.0133	0.995145
302	1202	0.000133	0.0133	0.995278
3101	1202	0.000133	0.0133	0.995411
3201	1402	0.000133	0.0133	0.995544
3201	202	0.000133	0.0133	0.995677
3201	701	0.000133	0.0133	0.99581
3301	1509	0.000133	0.0133	0.995943
3303	101	0.000133	0.0133	0.996076
3303	1403	0.000133	0.0133	0.996209
3303	1512	0.000133	0.0133	0.996342
3303	1602	0.000133	0.0133	0.996475
3303	308	0.000133	0.0133	0.996608
3401	1203	0.000133	0.0133	0.996741
3401	642	0.000133	0.0133	0.996874
6801	1402	0.000133	0.0133	0.997007
6801	1602	0.000133	0.0133	0.99714
6802	602	0.000133	0.0133	0.997273
7401	1202	0.000133	0.0133	0.997406
7401	303	0.000133	0.0133	0.997539
7401	704	0.000133	0.0133	0.997672
7405	1402	0.000133	0.0133	0.997805
7405	303	0.000133	0.0133	0.997938
2902	602	0.000131	0.0131	0.998069
3303	406	0.00013	0.013	0.998199
6801	401	0.00013	0.013	0.998329
6801	704	0.000129	0.0129	0.998458
3401	1402	0.000127	0.0127	0.998585
2403	1502	0.000124	0.0124	0.998709
2601	1402	0.000124	0.0124	0.998833
2407	302	0.000123	0.0123	0.998956
301	701	0.000123	0.0123	0.999079
3401	302	0.000112	0.0112	0.999191
3301	202	0.000108	0.0108	0.999299
201	309	0.000104	0.0104	0.999403
301	1502	9.7e-05	0.0097	0.9995
3101	1505	9.6e-05	0.0096	0.999596
206	202	9.2e-05	0.0092	0.999688
2902	702	6.2e-05	0.0062	0.99975
7401	1502	6e-05	0.006	0.99981
7401	302	5.2e-05	0.0052	0.999862
1104	403	4.5e-05	0.0045	0.999907
3301	304	3.5e-05	0.0035	0.999942
1104	701	3.3e-05	0.0033	0.999975
2902	801	1.5e-05	0.0015	0.99999

## Sheet: A-DRB1
		A-DRB1 combination set
Locus A	Locus DRB1	freq	freq (%)	Cumulative freq
1101	1202	0.105586	10.5586	0.105586
2402	1202	0.050411	5.0411	0.155997
2901	1001	0.044208	4.4208	0.200205
201	901	0.035883	3.5883	0.236088
203	1202	0.02682	2.682	0.262908
3303	301	0.026785	2.6785	0.289693
201	1202	0.025361	2.5361	0.315054
1101	1502	0.020709	2.0709	0.335763
1101	901	0.019882	1.9882	0.355645
206	1202	0.019585	1.9585	0.37523
3303	701	0.018119	1.8119	0.393349
101	701	0.017367	1.7367	0.410716
2407	1202	0.016195	1.6195	0.426911
1101	405	0.015464	1.5464	0.442375
2402	901	0.013845	1.3845	0.45622
3301	301	0.013444	1.3444	0.469664
2402	1502	0.012459	1.2459	0.482123
1102	1202	0.011458	1.1458	0.493581
1101	1501	0.011311	1.1311	0.504892
1101	803	0.011139	1.1139	0.516031
203	803	0.009917	0.9917	0.525948
1101	1312	0.009666	0.9666	0.535614
3303	1302	0.009579	0.9579	0.545193
3303	1202	0.009158	0.9158	0.554351
2901	1202	0.009143	0.9143	0.563494
2601	1502	0.009112	0.9112	0.572606
3301	701	0.008971	0.8971	0.581577
2403	1202	0.007497	0.7497	0.589074
2402	405	0.00747	0.747	0.596544
201	1401	0.007094	0.7094	0.603638
203	901	0.007086	0.7086	0.610724
201	1502	0.006771	0.6771	0.617495
3101	1202	0.006724	0.6724	0.624219
201	803	0.006206	0.6206	0.630425
2402	803	0.006108	0.6108	0.636533
203	1502	0.005945	0.5945	0.642478
1101	1401	0.005814	0.5814	0.648292
1101	1602	0.005775	0.5775	0.654067
1101	403	0.005668	0.5668	0.659735
201	405	0.005457	0.5457	0.665192
1101	1106	0.005315	0.5315	0.670507
3303	901	0.005086	0.5086	0.675593
2402	1501	0.005037	0.5037	0.68063
3301	1302	0.004664	0.4664	0.685294
206	1502	0.004609	0.4609	0.689903
201	1501	0.004525	0.4525	0.694428
3301	1202	0.004502	0.4502	0.69893
201	403	0.004281	0.4281	0.703211
2901	901	0.004276	0.4276	0.707487
3001	701	0.004259	0.4259	0.711746
1102	901	0.004159	0.4159	0.715905
1101	701	0.004082	0.4082	0.719987
2410	1202	0.004053	0.4053	0.72404
203	405	0.004051	0.4051	0.728091
1101	301	0.003908	0.3908	0.731999
1101	1101	0.003787	0.3787	0.735786
3401	1202	0.003707	0.3707	0.739493
2402	1401	0.003566	0.3566	0.743059
206	901	0.003291	0.3291	0.74635
101	1001	0.00323	0.323	0.74958
203	1404	0.003177	0.3177	0.752757
2601	1202	0.003147	0.3147	0.755904
203	403	0.003099	0.3099	0.759003
1101	1001	0.003091	0.3091	0.762094
1101	406	0.003016	0.3016	0.76511
1101	1405	0.002896	0.2896	0.768006
2402	1001	0.002746	0.2746	0.770752
2402	701	0.002665	0.2665	0.773417
2402	1312	0.00265	0.265	0.776067
206	405	0.002647	0.2647	0.778714
203	1602	0.002629	0.2629	0.781343
3301	901	0.002628	0.2628	0.783971
1101	1104	0.002613	0.2613	0.786584
3303	1001	0.00259	0.259	0.789174
3303	1501	0.002526	0.2526	0.7917
3001	1202	0.00243	0.243	0.79413
2901	1301	0.002403	0.2403	0.796533
3303	1602	0.002314	0.2314	0.798847
2402	403	0.002312	0.2312	0.801159
2402	1101	0.002245	0.2245	0.803404
203	301	0.0022	0.22	0.805604
1102	1502	0.002192	0.2192	0.807796
203	1401	0.00218	0.218	0.809976
2402	1602	0.002173	0.2173	0.812149
2407	803	0.002124	0.2124	0.814273
203	1501	0.002085	0.2085	0.816358
1102	1501	0.00207	0.207	0.818428
1102	1312	0.002065	0.2065	0.820493
3303	403	0.002056	0.2056	0.822549
206	1001	0.002046	0.2046	0.824595
3001	1401	0.002024	0.2024	0.826619
3303	1502	0.001984	0.1984	0.828603
201	301	0.001946	0.1946	0.830549
2901	803	0.001944	0.1944	0.832493
2407	901	0.001924	0.1924	0.834417
201	701	0.001777	0.1777	0.836194
201	1001	0.001765	0.1765	0.837959
3301	1502	0.001739	0.1739	0.839698
2407	1502	0.001696	0.1696	0.841394
2402	1405	0.001681	0.1681	0.843075
1101	1201	0.001651	0.1651	0.844726
206	1101	0.001616	0.1616	0.846342
201	1602	0.001605	0.1605	0.847947
201	102	0.001597	0.1597	0.849544
1102	1602	0.00159	0.159	0.851134
301	701	0.001557	0.1557	0.852691
3301	1602	0.001548	0.1548	0.854239
3303	1101	0.001536	0.1536	0.855775
206	1401	0.001488	0.1488	0.857263
206	403	0.001475	0.1475	0.858738
203	701	0.001449	0.1449	0.860187
1102	404	0.001444	0.1444	0.861631
1101	1404	0.001425	0.1425	0.863056
2403	1502	0.00141	0.141	0.864466
2601	803	0.00141	0.141	0.865876
3303	803	0.001394	0.1394	0.86727
1104	1502	0.001384	0.1384	0.868654
1101	1207	0.001378	0.1378	0.870032
201	1312	0.001364	0.1364	0.871396
3301	1001	0.001352	0.1352	0.872748
2402	1404	0.001325	0.1325	0.874073
2601	405	0.001319	0.1319	0.875392
201	1405	0.00131	0.131	0.876702
2901	1502	0.001301	0.1301	0.878003
301	1301	0.0013	0.13	0.879303
1104	1202	0.001258	0.1258	0.880561
2901	1501	0.001219	0.1219	0.88178
101	901	0.00119	0.119	0.88297
2402	301	0.001189	0.1189	0.884159
2901	405	0.00117	0.117	0.885329
101	1502	0.001143	0.1143	0.886472
203	1101	0.001126	0.1126	0.887598
3401	1502	0.001116	0.1116	0.888714
203	1312	0.001106	0.1106	0.88982
3303	1404	0.001077	0.1077	0.890897
3401	901	0.00107	0.107	0.891967
205	701	0.001064	0.1064	0.893031
3401	405	0.00103	0.103	0.894061
1102	405	0.001026	0.1026	0.895087
3303	1301	0.001022	0.1022	0.896109
3303	1401	0.001002	0.1002	0.897111
101	1202	0.000989	0.0989	0.8981
201	1101	0.000974	0.0974	0.899074
301	1001	0.000967	0.0967	0.900041
2601	901	0.000966	0.0966	0.901007
6801	301	0.000963	0.0963	0.90197
2402	406	0.000947	0.0947	0.902917
1101	1302	0.000933	0.0933	0.90385
1102	803	0.00093	0.093	0.90478
7405	1101	0.000922	0.0922	0.905702
206	301	0.000914	0.0914	0.906616
203	1001	0.000909	0.0909	0.907525
101	1101	0.000906	0.0906	0.908431
101	1302	0.000904	0.0904	0.909335
2407	1501	0.00089	0.089	0.910225
3101	901	0.000853	0.0853	0.911078
2601	701	0.000847	0.0847	0.911925
3101	405	0.000839	0.0839	0.912764
206	803	0.000837	0.0837	0.913601
3301	803	0.000835	0.0835	0.914436
1102	701	0.000825	0.0825	0.915261
2901	1601	0.000792	0.0792	0.916053
3301	1501	0.000789	0.0789	0.916842
2902	1001	0.000781	0.0781	0.917623
3301	1301	0.00078	0.078	0.918403
7401	1404	0.000779	0.0779	0.919182
2901	301	0.000768	0.0768	0.91995
1101	101	0.000764	0.0764	0.920714
2601	301	0.000761	0.0761	0.921475
3303	1312	0.000759	0.0759	0.922234
101	405	0.00075	0.075	0.922984
2410	1404	0.000734	0.0734	0.923718
3301	1401	0.000724	0.0724	0.924442
3301	405	0.000721	0.0721	0.925163
3001	1501	0.000705	0.0705	0.925868
2402	1207	0.000701	0.0701	0.926569
6801	1501	0.000692	0.0692	0.927261
2901	701	0.000683	0.0683	0.927944
1101	404	0.000668	0.0668	0.928612
302	701	0.000665	0.0665	0.929277
2601	403	0.000652	0.0652	0.929929
301	405	0.000642	0.0642	0.930571
206	1404	0.000637	0.0637	0.931208
1102	1001	0.000636	0.0636	0.931844
206	1405	0.000635	0.0635	0.932479
2402	1201	0.000624	0.0624	0.933103
1102	406	0.00062	0.062	0.933723
203	410	0.000616	0.0616	0.934339
1101	401	0.000614	0.0614	0.934953
3101	803	0.000609	0.0609	0.935562
2407	405	0.000589	0.0589	0.936151
101	403	0.000585	0.0585	0.936736
1102	1101	0.000584	0.0584	0.93732
301	803	0.000573	0.0573	0.937893
2601	1001	0.00056	0.056	0.938453
201	1106	0.000557	0.0557	0.93901
2901	1401	0.000557	0.0557	0.939567
1101	1407	0.000549	0.0549	0.940116
206	701	0.000537	0.0537	0.940653
2407	1404	0.000536	0.0536	0.941189
3201	1202	0.000531	0.0531	0.94172
7401	1501	0.000531	0.0531	0.942251
6801	901	0.000523	0.0523	0.942774
203	1201	0.000518	0.0518	0.943292
2601	1302	0.000516	0.0516	0.943808
301	1502	0.000508	0.0508	0.944316
211	1501	0.000505	0.0505	0.944821
301	901	0.000503	0.0503	0.945324
101	1401	0.000502	0.0502	0.945826
1104	1501	0.0005	0.05	0.946326
2410	1502	0.000498	0.0498	0.946824
2402	1301	0.000488	0.0488	0.947312
203	1405	0.000487	0.0487	0.947799
2403	301	0.00048	0.048	0.948279
3001	901	0.000472	0.0472	0.948751
203	1207	0.00047	0.047	0.949221
201	1404	0.000469	0.0469	0.94969
201	1201	0.000457	0.0457	0.950147
3101	1201	0.000451	0.0451	0.950598
2402	1106	0.00045	0.045	0.951048
6801	1001	0.00045	0.045	0.951498
2403	1101	0.000449	0.0449	0.951947
3101	403	0.000442	0.0442	0.952389
3303	1405	0.00044	0.044	0.952829
206	1602	0.000438	0.0438	0.953267
2403	803	0.000425	0.0425	0.953692
2403	701	0.000404	0.0404	0.954096
3303	410	0.000401	0.0401	0.954497
1101	1216	0.000399	0.0399	0.954896
1101	1402	0.000399	0.0399	0.955295
202	701	0.000399	0.0399	0.955694
2601	1418	0.000399	0.0399	0.956093
6801	1301	0.000399	0.0399	0.956492
101	1501	0.000398	0.0398	0.95689
203	406	0.000392	0.0392	0.957282
2410	1501	0.000387	0.0387	0.957669
206	1312	0.000384	0.0384	0.958053
2407	406	0.000382	0.0382	0.958435
3101	1401	0.000381	0.0381	0.958816
1104	405	0.00038	0.038	0.959196
2402	1418	0.000374	0.0374	0.95957
3301	1404	0.00037	0.037	0.95994
203	1302	0.000365	0.0365	0.960305
1101	801	0.000358	0.0358	0.960663
301	1312	0.000357	0.0357	0.96102
2403	405	0.000349	0.0349	0.961369
3101	1312	0.000349	0.0349	0.961718
2402	1454	0.000346	0.0346	0.962064
2407	101	0.000345	0.0345	0.962409
3303	404	0.00034	0.034	0.962749
101	404	0.000339	0.0339	0.963088
2403	403	0.000329	0.0329	0.963417
2901	1602	0.000324	0.0324	0.963741
6801	1302	0.00032	0.032	0.964061
3101	1101	0.000319	0.0319	0.96438
201	404	0.000315	0.0315	0.964695
2601	1501	0.000315	0.0315	0.96501
301	1202	0.000312	0.0312	0.965322
3101	1502	0.000312	0.0312	0.965634
3303	101	0.000307	0.0307	0.965941
2601	1201	0.000304	0.0304	0.966245
206	1301	0.000303	0.0303	0.966548
3101	701	0.000301	0.0301	0.966849
2601	1404	0.0003	0.03	0.967149
1102	1302	0.000299	0.0299	0.967448
3101	301	0.000297	0.0297	0.967745
3001	1312	0.000296	0.0296	0.968041
206	401	0.000291	0.0291	0.968332
6801	803	0.000283	0.0283	0.968615
3303	1104	0.00028	0.028	0.968895
201	101	0.000279	0.0279	0.969174
201	802	0.000273	0.0273	0.969447
1104	1001	0.000272	0.0272	0.969719
2901	406	0.000269	0.0269	0.969988
1102	1207	0.000266	0.0266	0.970254
201	1612	0.000266	0.0266	0.97052
203	407	0.000266	0.0266	0.970786
211	301	0.000266	0.0266	0.971052
2301	804	0.000266	0.0266	0.971318
2402	407	0.000266	0.0266	0.971584
2403	1612	0.000266	0.0266	0.97185
2901	1201	0.000266	0.0266	0.972116
3001	101	0.000266	0.0266	0.972382
307	701	0.000266	0.0266	0.972648
3101	1301	0.000266	0.0266	0.972914
3201	401	0.000266	0.0266	0.97318
301	401	0.000265	0.0265	0.973445
2902	901	0.000261	0.0261	0.973706
101	1312	0.000259	0.0259	0.973965
1102	301	0.000254	0.0254	0.974219
7401	901	0.000254	0.0254	0.974473
3001	1302	0.000251	0.0251	0.974724
3201	1101	0.000251	0.0251	0.974975
3101	1407	0.00025	0.025	0.975225
201	1104	0.000245	0.0245	0.97547
7405	1602	0.000244	0.0244	0.975714
2403	1401	0.000238	0.0238	0.975952
3301	101	0.000238	0.0238	0.97619
2601	1106	0.000237	0.0237	0.976427
3401	1001	0.000233	0.0233	0.97666
3401	403	0.000233	0.0233	0.976893
2601	1401	0.000232	0.0232	0.977125
301	301	0.00023	0.023	0.977355
7405	901	0.000228	0.0228	0.977583
201	1207	0.000227	0.0227	0.97781
206	1302	0.000226	0.0226	0.978036
201	410	0.000223	0.0223	0.978259
1102	410	0.000222	0.0222	0.978481
3301	404	0.00022	0.022	0.978701
1104	901	0.000218	0.0218	0.978919
201	1307	0.000217	0.0217	0.979136
1102	1201	0.000216	0.0216	0.979352
2901	1106	0.000215	0.0215	0.979567
201	1302	0.000209	0.0209	0.979776
3001	301	0.000207	0.0207	0.979983
2403	1404	0.000204	0.0204	0.980187
203	802	0.000202	0.0202	0.980389
2601	1312	0.000202	0.0202	0.980591
201	1301	0.0002	0.02	0.980791
206	101	0.000197	0.0197	0.980988
2407	301	0.000196	0.0196	0.981184
2402	401	0.000195	0.0195	0.981379
2901	1312	0.000194	0.0194	0.981573
3101	1501	0.000189	0.0189	0.981762
2601	1104	0.000188	0.0188	0.98195
1101	1454	0.000186	0.0186	0.982136
203	1106	0.000183	0.0183	0.982319
2407	1201	0.000183	0.0183	0.982502
301	1501	0.00018	0.018	0.982682
201	801	0.000177	0.0177	0.982859
1102	1106	0.000167	0.0167	0.983026
3301	1312	0.000167	0.0167	0.983193
2601	1602	0.000166	0.0166	0.983359
2407	1207	0.000165	0.0165	0.983524
2601	1405	0.000164	0.0164	0.983688
1101	1418	0.000158	0.0158	0.983846
211	1202	0.000158	0.0158	0.984004
7405	1202	0.000156	0.0156	0.98416
2402	1610	0.000154	0.0154	0.984314
211	1502	0.000152	0.0152	0.984466
6801	701	0.00015	0.015	0.984616
203	1301	0.000149	0.0149	0.984765
7401	1502	0.000149	0.0149	0.984914
3301	1106	0.000148	0.0148	0.985062
2407	403	0.000145	0.0145	0.985207
7401	1401	0.000143	0.0143	0.98535
2410	301	0.000141	0.0141	0.985491
2601	1301	0.00014	0.014	0.985631
7401	1312	0.00014	0.014	0.985771
203	1601	0.000139	0.0139	0.98591
2403	1602	0.000139	0.0139	0.986049
7405	1501	0.000139	0.0139	0.986188
2410	701	0.000138	0.0138	0.986326
6801	1202	0.000134	0.0134	0.98646
101	102	0.000133	0.0133	0.986593
101	1428	0.000133	0.0133	0.986726
101	703	0.000133	0.0133	0.986859
101	705	0.000133	0.0133	0.986992
103	1001	0.000133	0.0133	0.987125
1101	1212	0.000133	0.0133	0.987258
1101	1503	0.000133	0.0133	0.987391
1101	1535	0.000133	0.0133	0.987524
1102	1612	0.000133	0.0133	0.987657
1102	408	0.000133	0.0133	0.98779
1103	401	0.000133	0.0133	0.987923
1103	403	0.000133	0.0133	0.988056
1104	406	0.000133	0.0133	0.988189
1112	1401	0.000133	0.0133	0.988322
1112	405	0.000133	0.0133	0.988455
201	906	0.000133	0.0133	0.988588
202	906	0.000133	0.0133	0.988721
203	1002	0.000133	0.0133	0.988854
203	1612	0.000133	0.0133	0.988987
203	804	0.000133	0.0133	0.98912
203	809	0.000133	0.0133	0.989253
206	1146	0.000133	0.0133	0.989386
206	1207	0.000133	0.0133	0.989519
206	1360	0.000133	0.0133	0.989652
206	1403	0.000133	0.0133	0.989785
211	802	0.000133	0.0133	0.989918
238	1602	0.000133	0.0133	0.990051
2401	1502	0.000133	0.0133	0.990184
2402	1358	0.000133	0.0133	0.990317
2402	1410	0.000133	0.0133	0.99045
2403	1104	0.000133	0.0133	0.990583
2403	1302	0.000133	0.0133	0.990716
2403	1410	0.000133	0.0133	0.990849
2403	1535	0.000133	0.0133	0.990982
2403	406	0.000133	0.0133	0.991115
2405	1201	0.000133	0.0133	0.991248
2407	1612	0.000133	0.0133	0.991381
2410	101	0.000133	0.0133	0.991514
2410	1201	0.000133	0.0133	0.991647
2410	1612	0.000133	0.0133	0.99178
2417	1202	0.000133	0.0133	0.991913
2443	1202	0.000133	0.0133	0.992046
2601	410	0.000133	0.0133	0.992179
2901	102	0.000133	0.0133	0.992312
2901	1216	0.000133	0.0133	0.992445
2901	1307	0.000133	0.0133	0.992578
2902	406	0.000133	0.0133	0.992711
2903	1001	0.000133	0.0133	0.992844
3001	1410	0.000133	0.0133	0.992977
3001	403	0.000133	0.0133	0.99311
3001	703	0.000133	0.0133	0.993243
301	1203	0.000133	0.0133	0.993376
301	1405	0.000133	0.0133	0.993509
301	323	0.000133	0.0133	0.993642
302	301	0.000133	0.0133	0.993775
3101	1104	0.000133	0.0133	0.993908
3101	1404	0.000133	0.0133	0.994041
3101	1610	0.000133	0.0133	0.994174
3201	101	0.000133	0.0133	0.994307
3201	1302	0.000133	0.0133	0.99444
3201	701	0.000133	0.0133	0.994573
3301	307	0.000133	0.0133	0.994706
3303	302	0.000133	0.0133	0.994839
3303	407	0.000133	0.0133	0.994972
3303	408	0.000133	0.0133	0.995105
3303	703	0.000133	0.0133	0.995238
3401	1312	0.000133	0.0133	0.995371
3401	410	0.000133	0.0133	0.995504
3401	703	0.000133	0.0133	0.995637
6801	1106	0.000133	0.0133	0.99577
6801	1506	0.000133	0.0133	0.995903
6801	305	0.000133	0.0133	0.996036
6802	301	0.000133	0.0133	0.996169
7401	101	0.000133	0.0133	0.996302
7401	301	0.000133	0.0133	0.996435
7401	802	0.000133	0.0133	0.996568
1102	1404	0.000132	0.0132	0.9967
2902	701	0.000132	0.0132	0.996832
3101	802	0.000127	0.0127	0.996959
2403	1207	0.000125	0.0125	0.997084
101	1201	0.000121	0.0121	0.997205
301	1101	0.000119	0.0119	0.997324
211	803	0.000116	0.0116	0.99744
3201	1001	0.000116	0.0116	0.997556
101	1404	0.000115	0.0115	0.997671
301	1404	0.000114	0.0114	0.997785
3401	1207	0.000114	0.0114	0.997899
1102	1610	0.000112	0.0112	0.998011
2403	1201	0.000111	0.0111	0.998122
1104	403	0.000109	0.0109	0.998231
2601	1101	0.000108	0.0108	0.998339
3101	1405	0.000103	0.0103	0.998442
3303	401	9.8e-05	0.0098	0.99854
3101	1302	9.6e-05	0.0096	0.998636
3301	1101	9.4e-05	0.0094	0.99873
3301	406	9.3e-05	0.0093	0.998823
3303	406	9.2e-05	0.0092	0.998915
301	1106	9.1e-05	0.0091	0.999006
1104	1106	8.8e-05	0.0088	0.999094
2403	901	7.9e-05	0.0079	0.999173
3401	1602	7.9e-05	0.0079	0.999252
6801	1502	7.7e-05	0.0077	0.999329
101	803	7.4e-05	0.0074	0.999403
2901	801	6.9e-05	0.0069	0.999472
3303	802	6.4e-05	0.0064	0.999536
2402	801	6.1e-05	0.0061	0.999597
2402	1307	4.9e-05	0.0049	0.999646
2901	1404	4.9e-05	0.0049	0.999695
1104	803	4.7e-05	0.0047	0.999742
2601	406	4.3e-05	0.0043	0.999785
2407	1001	4.2e-05	0.0042	0.999827
7405	1502	4e-05	0.004	0.999867
2410	403	3.7e-05	0.0037	0.999904
3201	901	3.3e-05	0.0033	0.999937
2902	1202	2.4e-05	0.0024	0.999961
206	1201	1.9e-05	0.0019	0.99998
3301	1207	1.3e-05	0.0013	0.999993

## Sheet: B-C
		B-C combination set
Locus B	Locus C	freq	freq (%)	Cumulative freq
1502	801	0.14396	14.396	0.14396
4601	102	0.10225	10.225	0.24621
5801	302	0.074899	7.4899	0.321109
3802	702	0.07183	7.183	0.392939
705	1505	0.058267	5.8267	0.451206
1525	403	0.033915	3.3915	0.485121
4403	701	0.032065	3.2065	0.517186
1301	304	0.030907	3.0907	0.548093
3505	401	0.028073	2.8073	0.576166
5701	602	0.026477	2.6477	0.602643
5401	102	0.023944	2.3944	0.626587
1512	303	0.019484	1.9484	0.646071
4001	702	0.019158	1.9158	0.665229
5101	1402	0.018103	1.8103	0.683332
1525	702	0.017808	1.7808	0.70114
702	702	0.013566	1.3566	0.714706
5102	1502	0.012771	1.2771	0.727477
3901	702	0.011435	1.1435	0.738912
4001	304	0.011004	1.1004	0.749916
5502	1203	0.010372	1.0372	0.760288
2704	1202	0.009838	0.9838	0.770126
1501	303	0.007705	0.7705	0.777831
5502	102	0.007287	0.7287	0.785118
1801	704	0.007052	0.7052	0.79217
705	702	0.007032	0.7032	0.799202
1302	602	0.006652	0.6652	0.805854
4803	801	0.005673	0.5673	0.811527
3701	602	0.005455	0.5455	0.816982
5201	1202	0.005171	0.5171	0.822153
4006	801	0.005019	0.5019	0.827172
2706	304	0.004887	0.4887	0.832059
1802	704	0.004524	0.4524	0.836583
5601	102	0.004309	0.4309	0.840892
1501	401	0.003991	0.3991	0.844883
5604	102	0.003854	0.3854	0.848737
4001	403	0.003193	0.3193	0.85193
3501	303	0.003111	0.3111	0.855041
2706	702	0.003083	0.3083	0.858124
4002	304	0.003059	0.3059	0.861183
5602	102	0.002937	0.2937	0.86412
801	702	0.002927	0.2927	0.867047
4006	302	0.002813	0.2813	0.86986
1801	701	0.002794	0.2794	0.872654
1511	303	0.002661	0.2661	0.875315
1518	801	0.002661	0.2661	0.877976
1513	801	0.002538	0.2538	0.880514
4801	801	0.002531	0.2531	0.883045
1521	403	0.002528	0.2528	0.885573
1527	401	0.002395	0.2395	0.887968
3501	401	0.002391	0.2391	0.890359
3503	401	0.002262	0.2262	0.892621
5001	602	0.002262	0.2262	0.894883
3503	1203	0.002261	0.2261	0.897144
1301	1202	0.002255	0.2255	0.899399
1502	403	0.002193	0.2193	0.901592
5201	702	0.002146	0.2146	0.903738
1301	406	0.002129	0.2129	0.905867
5101	1502	0.00212	0.212	0.907987
3905	801	0.001863	0.1863	0.90985
4602	102	0.001863	0.1863	0.911713
1301	302	0.001782	0.1782	0.913495
4001	401	0.001732	0.1732	0.915227
7301	1505	0.00173	0.173	0.916957
1501	102	0.001606	0.1606	0.918563
1502	702	0.001508	0.1508	0.920071
4006	1502	0.001463	0.1463	0.921534
1301	303	0.001433	0.1433	0.922967
5601	702	0.001432	0.1432	0.924399
1525	801	0.001332	0.1332	0.925731
3801	1203	0.00133	0.133	0.927061
4801	803	0.00133	0.133	0.928391
4001	303	0.001303	0.1303	0.929694
3901	801	0.001209	0.1209	0.930903
5604	702	0.001202	0.1202	0.932105
1302	304	0.001198	0.1198	0.933303
2705	202	0.001197	0.1197	0.9345
1301	403	0.001172	0.1172	0.935672
4002	303	0.001082	0.1082	0.936754
4601	801	0.001057	0.1057	0.937811
5106	1402	0.001055	0.1055	0.938866
1502	1202	0.000931	0.0931	0.939797
1518	704	0.000931	0.0931	0.940728
3503	1602	0.000931	0.0931	0.941659
3909	702	0.000931	0.0931	0.94259
4002	702	0.000915	0.0915	0.943505
1501	801	0.000884	0.0884	0.944389
1501	702	0.000821	0.0821	0.94521
702	1505	0.000807	0.0807	0.946017
4001	1502	0.000798	0.0798	0.946815
4002	1502	0.000798	0.0798	0.947613
2704	801	0.000796	0.0796	0.948409
1501	1202	0.000791	0.0791	0.9492
1301	702	0.000765	0.0765	0.949965
4601	702	0.000751	0.0751	0.950716
1501	304	0.000742	0.0742	0.951458
5502	403	0.000703	0.0703	0.952161
4601	303	0.000685	0.0685	0.952846
4001	1202	0.000675	0.0675	0.953521
1517	701	0.000665	0.0665	0.954186
3915	401	0.000665	0.0665	0.954851
4601	103	0.000665	0.0665	0.955516
5501	102	0.000665	0.0665	0.956181
4001	302	0.000659	0.0659	0.95684
1512	304	0.000612	0.0612	0.957452
5502	702	0.000605	0.0605	0.958057
5401	702	0.00057	0.057	0.958627
1502	304	0.00055	0.055	0.959177
1502	1402	0.000543	0.0543	0.95972
1525	102	0.000541	0.0541	0.960261
5102	1402	0.000533	0.0533	0.960794
2706	401	0.000531	0.0531	0.961325
4801	304	0.000531	0.0531	0.961856
5602	702	0.000522	0.0522	0.962378
4001	102	0.000435	0.0435	0.962813
705	304	0.000412	0.0412	0.963225
705	1502	0.000405	0.0405	0.96363
1301	801	0.000403	0.0403	0.964033
5502	303	0.000401	0.0401	0.964434
1301	309	0.000399	0.0399	0.964833
1515	303	0.000399	0.0399	0.965232
1525	1502	0.000399	0.0399	0.965631
1801	303	0.000399	0.0399	0.96603
2704	1502	0.000399	0.0399	0.966429
2707	1502	0.000399	0.0399	0.966828
3701	701	0.000399	0.0399	0.967227
3903	702	0.000399	0.0399	0.967626
4101	1701	0.000399	0.0399	0.968025
4101	701	0.000399	0.0399	0.968424
4402	501	0.000399	0.0399	0.968823
4601	1402	0.000399	0.0399	0.969222
5101	1509	0.000399	0.0399	0.969621
5101	401	0.000399	0.0399	0.97002
5801	301	0.000399	0.0399	0.970419
5802	302	0.000399	0.0399	0.970818
4801	401	0.000398	0.0398	0.971216
3501	702	0.000396	0.0396	0.971612
1502	302	0.000395	0.0395	0.972007
1502	102	0.000391	0.0391	0.972398
5801	702	0.000382	0.0382	0.97278
5601	1202	0.000379	0.0379	0.973159
4601	304	0.000365	0.0365	0.973524
4001	801	0.000292	0.0292	0.973816
4006	303	0.000288	0.0288	0.974104
3802	302	0.00028	0.028	0.974384
2706	403	0.000278	0.0278	0.974662
705	403	0.000274	0.0274	0.974936
2704	702	0.000272	0.0272	0.975208
1502	1203	0.00027	0.027	0.975478
705	1202	0.00027	0.027	0.975748
2706	801	0.000268	0.0268	0.976016
5401	1203	0.000268	0.0268	0.976284
2704	304	0.000267	0.0267	0.976551
5201	801	0.000267	0.0267	0.976818
5502	1502	0.000267	0.0267	0.977085
1510	304	0.000266	0.0266	0.977351
1525	406	0.000266	0.0266	0.977617
1525	701	0.000266	0.0266	0.977883
1527	102	0.000266	0.0266	0.978149
1535	702	0.000266	0.0266	0.978415
1546	303	0.000266	0.0266	0.978681
2703	202	0.000266	0.0266	0.978947
3501	102	0.000266	0.0266	0.979213
3802	701	0.000266	0.0266	0.979479
3906	702	0.000266	0.0266	0.979745
4006	1202	0.000266	0.0266	0.980011
4006	1505	0.000266	0.0266	0.980277
5107	1402	0.000266	0.0266	0.980543
5501	1203	0.000266	0.0266	0.980809
5501	303	0.000266	0.0266	0.981075
5603	102	0.000266	0.0266	0.981341
5701	642	0.000266	0.0266	0.981607
705	1525	0.000266	0.0266	0.981873
1525	1202	0.000264	0.0264	0.982137
3501	1502	0.000264	0.0264	0.982401
705	302	0.000264	0.0264	0.982665
5801	102	0.000262	0.0262	0.982927
1510	801	0.000259	0.0259	0.983186
1512	801	0.000259	0.0259	0.983445
5401	304	0.00023	0.023	0.983675
5401	302	0.000227	0.0227	0.983902
5502	304	0.000224	0.0224	0.984126
5502	801	0.000188	0.0188	0.984314
5502	1202	0.000177	0.0177	0.984491
5401	801	0.000173	0.0173	0.984664
5801	303	0.000156	0.0156	0.98482
1525	303	0.000149	0.0149	0.984969
4009	302	0.000148	0.0148	0.985117
1510	303	0.000141	0.0141	0.985258
1525	304	0.000141	0.0141	0.985399
5801	304	0.000138	0.0138	0.985537
1502	401	0.000137	0.0137	0.985674
4601	1202	0.000136	0.0136	0.98581
2704	302	0.000135	0.0135	0.985945
4803	401	0.000135	0.0135	0.98608
1512	403	0.000134	0.0134	0.986214
3505	1203	0.000134	0.0134	0.986348
3802	1202	0.000134	0.0134	0.986482
3802	801	0.000134	0.0134	0.986616
4006	102	0.000134	0.0134	0.98675
5101	801	0.000134	0.0134	0.986884
5801	403	0.000134	0.0134	0.987018
1301	1505	0.000133	0.0133	0.987151
1301	308	0.000133	0.0133	0.987284
1301	602	0.000133	0.0133	0.987417
1307	302	0.000133	0.0133	0.98755
1502	406	0.000133	0.0133	0.987683
1502	701	0.000133	0.0133	0.987816
1503	702	0.000133	0.0133	0.987949
1505	303	0.000133	0.0133	0.988082
1507	1202	0.000133	0.0133	0.988215
1508	303	0.000133	0.0133	0.988348
1512	702	0.000133	0.0133	0.988481
1515	102	0.000133	0.0133	0.988614
1518	304	0.000133	0.0133	0.988747
1525	1203	0.000133	0.0133	0.98888
1525	402	0.000133	0.0133	0.989013
1525	726	0.000133	0.0133	0.989146
1641	702	0.000133	0.0133	0.989279
1808	704	0.000133	0.0133	0.989412
2505	401	0.000133	0.0133	0.989545
2703	1202	0.000133	0.0133	0.989678
2703	301	0.000133	0.0133	0.989811
2704	403	0.000133	0.0133	0.989944
3502	801	0.000133	0.0133	0.990077
3505	404	0.000133	0.0133	0.99021
3505	801	0.000133	0.0133	0.990343
3511	401	0.000133	0.0133	0.990476
3532	401	0.000133	0.0133	0.990609
3558	401	0.000133	0.0133	0.990742
3701	302	0.000133	0.0133	0.990875
3801	702	0.000133	0.0133	0.991008
3802	704	0.000133	0.0133	0.991141
3802	756	0.000133	0.0133	0.991274
3901	1203	0.000133	0.0133	0.991407
3905	702	0.000133	0.0133	0.99154
3909	302	0.000133	0.0133	0.991673
3915	1202	0.000133	0.0133	0.991806
3915	1502	0.000133	0.0133	0.991939
4001	1402	0.000133	0.0133	0.992072
4001	309	0.000133	0.0133	0.992205
4001	701	0.000133	0.0133	0.992338
4001	729	0.000133	0.0133	0.992471
4002	1509	0.000133	0.0133	0.992604
4027	1502	0.000133	0.0133	0.992737
4063	702	0.000133	0.0133	0.99287
4402	701	0.000133	0.0133	0.993003
4403	1403	0.000133	0.0133	0.993136
4403	1601	0.000133	0.0133	0.993269
4403	302	0.000133	0.0133	0.993402
4403	501	0.000133	0.0133	0.993535
4407	701	0.000133	0.0133	0.993668
4601	101	0.000133	0.0133	0.993801
4601	106	0.000133	0.0133	0.993934
4601	117	0.000133	0.0133	0.994067
4601	401	0.000133	0.0133	0.9942
4601	403	0.000133	0.0133	0.994333
4606	801	0.000133	0.0133	0.994466
4801	1502	0.000133	0.0133	0.994599
4901	701	0.000133	0.0133	0.994732
5101	102	0.000133	0.0133	0.994865
5101	1504	0.000133	0.0133	0.994998
5101	1602	0.000133	0.0133	0.995131
5102	1512	0.000133	0.0133	0.995264
5103	1402	0.000133	0.0133	0.995397
5104	1402	0.000133	0.0133	0.99553
512	303	0.000133	0.0133	0.995663
5201	102	0.000133	0.0133	0.995796
5401	1502	0.000133	0.0133	0.995929
5401	303	0.000133	0.0133	0.996062
5426	102	0.000133	0.0133	0.996195
5502	1546	0.000133	0.0133	0.996328
5602	406	0.000133	0.0133	0.996461
5610	102	0.000133	0.0133	0.996594
5701	102	0.000133	0.0133	0.996727
5701	304	0.000133	0.0133	0.99686
5701	603	0.000133	0.0133	0.996993
5701	608	0.000133	0.0133	0.997126
5801	1402	0.000133	0.0133	0.997259
5803	302	0.000133	0.0133	0.997392
5816	1402	0.000133	0.0133	0.997525
5816	302	0.000133	0.0133	0.997658
6701	702	0.000133	0.0133	0.997791
701	1505	0.000133	0.0133	0.997924
701	702	0.000133	0.0133	0.998057
705	105	0.000133	0.0133	0.99819
705	1214	0.000133	0.0133	0.998323
705	1503	0.000133	0.0133	0.998456
705	406	0.000133	0.0133	0.998589
705	701	0.000133	0.0133	0.998722
801	701	0.000133	0.0133	0.998855
8101	801	0.000133	0.0133	0.998988
4601	302	0.000131	0.0131	0.999119
3901	304	0.000129	0.0129	0.999248
702	1502	0.000129	0.0129	0.999377
4006	304	0.000128	0.0128	0.999505
1513	1402	0.000123	0.0123	0.999628
4009	303	0.000118	0.0118	0.999746
1501	302	9.1e-05	0.0091	0.999837
3501	304	9.1e-05	0.0091	0.999928
4803	403	4.7e-05	0.0047	0.999975

## Sheet: B-DRB1
		B-DRB1 combination set
Locus B	Locus DRB1	freq	freq (%)	Cumulative freq
1502	1202	0.104719	10.4719	0.104719
4601	901	0.051992	5.1992	0.156711
705	1001	0.049118	4.9118	0.205829
5801	301	0.045584	4.5584	0.251413
1525	1202	0.035179	3.5179	0.286592
4403	701	0.026601	2.6601	0.313193
3505	1202	0.023121	2.3121	0.336314
5701	701	0.022195	2.2195	0.358509
3802	1502	0.021978	2.1978	0.380487
4601	1202	0.015995	1.5995	0.396482
5801	1302	0.01552	1.552	0.412002
3802	803	0.0139	1.39	0.425902
1512	1202	0.013748	1.3748	0.43965
5401	405	0.013459	1.3459	0.453109
3802	1202	0.013314	1.3314	0.466423
4001	1202	0.013012	1.3012	0.479435
1301	1202	0.012512	1.2512	0.491947
4601	1401	0.012371	1.2371	0.504318
1502	901	0.00851	0.851	0.512828
1301	1501	0.00836	0.836	0.521188
705	1202	0.006889	0.6889	0.528077
2704	1202	0.006507	0.6507	0.534584
1525	1502	0.006329	0.6329	0.540913
5102	1202	0.006029	0.6029	0.546942
1501	1202	0.005981	0.5981	0.552923
1502	1501	0.005978	0.5978	0.558901
1502	1312	0.005937	0.5937	0.564838
5502	1202	0.0059	0.59	0.570738
1302	701	0.005764	0.5764	0.576502
3701	1001	0.005721	0.5721	0.582223
1502	1502	0.005439	0.5439	0.587662
1502	405	0.005202	0.5202	0.592864
4601	405	0.005019	0.5019	0.597883
4601	1502	0.004699	0.4699	0.602582
1502	803	0.00462	0.462	0.607202
5101	1202	0.004535	0.4535	0.611737
1301	1502	0.004485	0.4485	0.616222
5401	1202	0.004462	0.4462	0.620684
5101	901	0.004451	0.4451	0.625135
3802	1106	0.004449	0.4449	0.629584
1301	1602	0.004343	0.4343	0.633927
2706	1202	0.004323	0.4323	0.63825
4001	901	0.004001	0.4001	0.642251
4601	803	0.003966	0.3966	0.646217
4601	1501	0.003888	0.3888	0.650105
4001	803	0.003864	0.3864	0.653969
705	901	0.003689	0.3689	0.657658
3901	803	0.00366	0.366	0.661318
4803	1202	0.003545	0.3545	0.664863
1301	405	0.003512	0.3512	0.668375
1525	803	0.003486	0.3486	0.671861
5801	1202	0.003461	0.3461	0.675322
1801	1404	0.003347	0.3347	0.678669
4001	405	0.003329	0.3329	0.681998
3901	1202	0.003328	0.3328	0.685326
1802	1202	0.003079	0.3079	0.688405
5604	1502	0.003067	0.3067	0.691472
702	1301	0.00306	0.306	0.694532
702	1001	0.003029	0.3029	0.697561
4001	1501	0.002909	0.2909	0.70047
702	1501	0.002883	0.2883	0.703353
3802	403	0.002861	0.2861	0.706214
5101	1502	0.002817	0.2817	0.709031
4006	1602	0.002698	0.2698	0.711729
1512	1502	0.002686	0.2686	0.714415
1801	1202	0.002685	0.2685	0.7171
5101	1404	0.002636	0.2636	0.719736
4001	1602	0.002621	0.2621	0.722357
801	301	0.002526	0.2526	0.724883
5602	1502	0.002404	0.2404	0.727287
1501	901	0.002368	0.2368	0.729655
5502	1312	0.002338	0.2338	0.731993
1301	1312	0.002307	0.2307	0.7343
5801	901	0.002296	0.2296	0.736596
705	1502	0.002266	0.2266	0.738862
1301	901	0.002259	0.2259	0.741121
1518	403	0.002248	0.2248	0.743369
1501	406	0.002222	0.2222	0.745591
4801	1202	0.002171	0.2171	0.747762
1502	403	0.002121	0.2121	0.749883
2706	803	0.002118	0.2118	0.752001
702	1401	0.0021	0.21	0.754101
3503	1301	0.001995	0.1995	0.756096
3802	1602	0.001958	0.1958	0.758054
3802	901	0.001929	0.1929	0.759983
3802	1101	0.001923	0.1923	0.761906
4403	1202	0.001919	0.1919	0.763825
1502	1602	0.001918	0.1918	0.765743
4006	1202	0.001869	0.1869	0.767612
5102	901	0.00186	0.186	0.769472
4002	403	0.00185	0.185	0.771322
3802	1312	0.001838	0.1838	0.77316
3802	1104	0.00181	0.181	0.77497
3901	405	0.001792	0.1792	0.776762
1801	1502	0.001759	0.1759	0.778521
5801	1001	0.001729	0.1729	0.78025
1527	406	0.001728	0.1728	0.781978
1511	901	0.001716	0.1716	0.783694
4006	1502	0.001708	0.1708	0.785402
3501	901	0.001688	0.1688	0.78709
4001	1405	0.00168	0.168	0.78877
5201	1502	0.001666	0.1666	0.790436
5001	701	0.001634	0.1634	0.79207
5502	404	0.001603	0.1603	0.793673
7301	102	0.001597	0.1597	0.79527
3905	1202	0.00159	0.159	0.79686
5601	1312	0.001533	0.1533	0.798393
3802	405	0.001517	0.1517	0.79991
4001	403	0.001517	0.1517	0.801427
4601	1602	0.001513	0.1513	0.80294
4006	901	0.001492	0.1492	0.804432
5401	901	0.001461	0.1461	0.805893
5102	803	0.001375	0.1375	0.807268
1513	1202	0.001371	0.1371	0.808639
5801	701	0.001325	0.1325	0.809964
5502	1101	0.001266	0.1266	0.81123
1501	1502	0.00125	0.125	0.81248
5801	1401	0.001246	0.1246	0.813726
5502	901	0.001233	0.1233	0.814959
3505	1502	0.00123	0.123	0.816189
5101	1101	0.001213	0.1213	0.817402
5502	405	0.001213	0.1213	0.818615
3801	701	0.001197	0.1197	0.819812
5401	1502	0.001196	0.1196	0.821008
5801	1301	0.001189	0.1189	0.822197
3501	403	0.001187	0.1187	0.823384
4803	1101	0.001177	0.1177	0.824561
4001	1502	0.001175	0.1175	0.825736
5601	405	0.001171	0.1171	0.826907
705	1106	0.001168	0.1168	0.828075
4801	901	0.001159	0.1159	0.829234
5101	701	0.001144	0.1144	0.830378
2704	1501	0.00113	0.113	0.831508
2704	901	0.00113	0.113	0.832638
4601	1312	0.001126	0.1126	0.833764
1502	1405	0.001078	0.1078	0.834842
705	803	0.001077	0.1077	0.835919
4001	1312	0.001053	0.1053	0.836972
4602	901	0.001044	0.1044	0.838016
3802	1501	0.00104	0.104	0.839056
5101	1401	0.001037	0.1037	0.840093
4601	701	0.001028	0.1028	0.841121
5701	403	0.001018	0.1018	0.842139
702	1202	0.001009	0.1009	0.843148
4002	1202	0.001007	0.1007	0.844155
4601	403	0.001003	0.1003	0.845158
3501	1202	0.001001	0.1001	0.846159
1521	1502	0.000997	0.0997	0.847156
1512	405	0.000988	0.0988	0.848144
5401	1401	0.000979	0.0979	0.849123
1525	301	0.000966	0.0966	0.850089
1501	403	0.000963	0.0963	0.851052
1525	1312	0.000954	0.0954	0.852006
5401	1405	0.000915	0.0915	0.852921
4001	1101	0.000913	0.0913	0.853834
1502	1207	0.000906	0.0906	0.85474
1521	901	0.00089	0.089	0.85563
1301	803	0.000889	0.0889	0.856519
1502	1401	0.000873	0.0873	0.857392
1525	1101	0.00087	0.087	0.858262
4002	901	0.000844	0.0844	0.859106
5102	1502	0.00084	0.084	0.859946
4006	1501	0.000839	0.0839	0.860785
3505	901	0.000828	0.0828	0.861613
5201	1501	0.000826	0.0826	0.862439
5502	803	0.000824	0.0824	0.863263
1525	403	0.000803	0.0803	0.864066
1513	1404	0.000798	0.0798	0.864864
5106	1501	0.000798	0.0798	0.865662
705	1601	0.000798	0.0798	0.86646
5601	901	0.000795	0.0795	0.867255
5502	410	0.000792	0.0792	0.868047
1512	901	0.000778	0.0778	0.868825
702	1502	0.000775	0.0775	0.8696
1525	901	0.000763	0.0763	0.870363
1512	1602	0.000755	0.0755	0.871118
5502	1405	0.000753	0.0753	0.871871
2704	405	0.000744	0.0744	0.872615
1502	1101	0.000742	0.0742	0.873357
1501	1501	0.000739	0.0739	0.874096
3503	1401	0.000728	0.0728	0.874824
1525	1001	0.000718	0.0718	0.875542
5201	803	0.000711	0.0711	0.876253
3501	1502	0.000692	0.0692	0.876945
5502	1502	0.000673	0.0673	0.877618
5102	405	0.000669	0.0669	0.878287
3901	1502	0.000668	0.0668	0.878955
5801	1404	0.000668	0.0668	0.879623
1517	1302	0.000665	0.0665	0.880288
4403	1001	0.000664	0.0664	0.880952
1301	1401	0.000654	0.0654	0.881606
705	1401	0.000653	0.0653	0.882259
3901	1101	0.000638	0.0638	0.882897
3505	1404	0.000633	0.0633	0.88353
5604	1404	0.000633	0.0633	0.884163
3901	901	0.000631	0.0631	0.884794
4403	901	0.000629	0.0629	0.885423
4001	406	0.000625	0.0625	0.886048
5601	403	0.000603	0.0603	0.886651
5502	701	0.000594	0.0594	0.887245
5101	803	0.000592	0.0592	0.887837
3802	701	0.000584	0.0584	0.888421
3802	301	0.000577	0.0577	0.888998
1525	1501	0.000575	0.0575	0.889573
3802	1001	0.000575	0.0575	0.890148
2706	701	0.000572	0.0572	0.89072
4801	1501	0.000571	0.0571	0.891291
4403	1502	0.000567	0.0567	0.891858
5701	1101	0.000563	0.0563	0.892421
4601	1405	0.000551	0.0551	0.892972
5801	1501	0.00055	0.055	0.893522
1511	1202	0.000546	0.0546	0.894068
1525	1405	0.000546	0.0546	0.894614
5602	901	0.000543	0.0543	0.895157
5502	1602	0.00054	0.054	0.895697
3503	1001	0.000539	0.0539	0.896236
5102	403	0.000535	0.0535	0.896771
1501	1101	0.000533	0.0533	0.897304
1518	401	0.000532	0.0532	0.897836
1525	1207	0.000532	0.0532	0.898368
1802	1502	0.000531	0.0531	0.898899
5201	101	0.000531	0.0531	0.89943
702	101	0.000531	0.0531	0.899961
1527	403	0.00053	0.053	0.900491
3503	401	0.000529	0.0529	0.90102
3909	405	0.000527	0.0527	0.901547
3505	803	0.000519	0.0519	0.902066
5201	403	0.000519	0.0519	0.902585
5201	405	0.000517	0.0517	0.903102
1302	1202	0.000506	0.0506	0.903608
3901	1401	0.000506	0.0506	0.904114
1502	301	0.000499	0.0499	0.904613
705	701	0.000495	0.0495	0.905108
3802	1302	0.000493	0.0493	0.905601
1525	1104	0.000489	0.0489	0.90609
5701	1501	0.000489	0.0489	0.906579
2706	901	0.000485	0.0485	0.907064
4001	1201	0.000485	0.0485	0.907549
5401	1501	0.000484	0.0484	0.908033
5601	1101	0.000484	0.0484	0.908517
1525	701	0.000483	0.0483	0.909
5801	1502	0.000483	0.0483	0.909483
5502	1201	0.000472	0.0472	0.909955
4001	1401	0.000469	0.0469	0.910424
5101	1301	0.000464	0.0464	0.910888
4002	1502	0.000463	0.0463	0.911351
1501	803	0.000462	0.0462	0.911813
2704	1401	0.000462	0.0462	0.912275
1301	403	0.000461	0.0461	0.912736
1801	803	0.000459	0.0459	0.913195
4601	1001	0.000456	0.0456	0.913651
3505	301	0.000453	0.0453	0.914104
4801	405	0.000453	0.0453	0.914557
5502	1501	0.000447	0.0447	0.915004
4601	1201	0.000446	0.0446	0.91545
5401	301	0.000442	0.0442	0.915892
1525	405	0.00044	0.044	0.916332
3501	1501	0.000431	0.0431	0.916763
5701	901	0.00042	0.042	0.917183
4006	803	0.000418	0.0418	0.917601
1521	1202	0.000407	0.0407	0.918008
3915	1202	0.000407	0.0407	0.918415
3909	1202	0.000404	0.0404	0.918819
1512	1201	0.000399	0.0399	0.919218
1515	901	0.000399	0.0399	0.919617
1525	1106	0.000399	0.0399	0.920016
2707	1101	0.000399	0.0399	0.920415
3503	803	0.000399	0.0399	0.920814
4101	701	0.000399	0.0399	0.921213
4101	804	0.000399	0.0399	0.921612
4403	101	0.000399	0.0399	0.922011
5201	401	0.000399	0.0399	0.92241
5501	1101	0.000399	0.0399	0.922809
2706	1502	0.000398	0.0398	0.923207
4403	404	0.000398	0.0398	0.923605
5201	1602	0.000398	0.0398	0.924003
1518	901	0.000397	0.0397	0.9244
1801	1501	0.000397	0.0397	0.924797
2704	1207	0.000396	0.0396	0.925193
4403	403	0.000395	0.0395	0.925588
5201	1404	0.000395	0.0395	0.925983
5201	1202	0.000393	0.0393	0.926376
5401	1201	0.000393	0.0393	0.926769
3915	1312	0.000392	0.0392	0.927161
1525	1404	0.00039	0.039	0.927551
3901	1405	0.00039	0.039	0.927941
5801	1602	0.000389	0.0389	0.92833
3503	1202	0.000386	0.0386	0.928716
1501	1418	0.000381	0.0381	0.929097
3501	1101	0.000381	0.0381	0.929478
705	405	0.000381	0.0381	0.929859
5401	701	0.000377	0.0377	0.930236
1301	301	0.000373	0.0373	0.930609
5701	405	0.000373	0.0373	0.930982
5801	403	0.000373	0.0373	0.931355
5701	1302	0.00037	0.037	0.931725
2704	1101	0.000369	0.0369	0.932094
1502	1001	0.000368	0.0368	0.932462
5102	1001	0.000368	0.0368	0.93283
1525	1401	0.000367	0.0367	0.933197
1501	1405	0.000357	0.0357	0.933554
2706	403	0.000357	0.0357	0.933911
3802	1401	0.000356	0.0356	0.934267
1301	1201	0.000355	0.0355	0.934622
1301	1101	0.000354	0.0354	0.934976
5101	1312	0.000352	0.0352	0.935328
5604	1202	0.00035	0.035	0.935678
5604	901	0.00035	0.035	0.936028
1802	1501	0.000344	0.0344	0.936372
1512	1612	0.000343	0.0343	0.936715
4002	405	0.000342	0.0342	0.937057
4601	1404	0.000341	0.0341	0.937398
4803	901	0.000341	0.0341	0.937739
1502	701	0.000337	0.0337	0.938076
705	301	0.000337	0.0337	0.938413
1801	901	0.000332	0.0332	0.938745
1302	1312	0.000327	0.0327	0.939072
5701	1202	0.000321	0.0321	0.939393
4601	404	0.000317	0.0317	0.93971
1501	1401	0.000316	0.0316	0.940026
2704	1312	0.000316	0.0316	0.940342
3802	1201	0.000315	0.0315	0.940657
5102	1201	0.000314	0.0314	0.940971
5701	1502	0.000314	0.0314	0.941285
702	1101	0.000313	0.0313	0.941598
4006	701	0.000309	0.0309	0.941907
1525	1602	0.0003	0.03	0.942207
5701	301	0.000296	0.0296	0.942503
4006	1001	0.000295	0.0295	0.942798
1301	1001	0.000293	0.0293	0.943091
1527	1202	0.000291	0.0291	0.943382
5401	403	0.00029	0.029	0.943672
4602	1502	0.000287	0.0287	0.943959
4001	301	0.000283	0.0283	0.944242
5502	1401	0.00028	0.028	0.944522
3501	1001	0.000275	0.0275	0.944797
4803	701	0.000271	0.0271	0.945068
5101	1001	0.000271	0.0271	0.945339
5101	403	0.000269	0.0269	0.945608
5102	1401	0.000267	0.0267	0.945875
702	701	0.000267	0.0267	0.946142
1501	1201	0.000266	0.0266	0.946408
1502	1216	0.000266	0.0266	0.946674
1502	1407	0.000266	0.0266	0.94694
1510	1302	0.000266	0.0266	0.947206
1510	403	0.000266	0.0266	0.947472
1513	403	0.000266	0.0266	0.947738
1525	1402	0.000266	0.0266	0.948004
1801	1101	0.000266	0.0266	0.94827
1802	1101	0.000266	0.0266	0.948536
2703	301	0.000266	0.0266	0.948802
2705	404	0.000266	0.0266	0.949068
2705	803	0.000266	0.0266	0.949334
3501	1602	0.000266	0.0266	0.9496
3802	1207	0.000266	0.0266	0.949866
3802	404	0.000266	0.0266	0.950132
3901	801	0.000266	0.0266	0.950398
4001	801	0.000266	0.0266	0.950664
4402	1301	0.000266	0.0266	0.95093
4403	703	0.000266	0.0266	0.951196
4601	1454	0.000266	0.0266	0.951462
4601	906	0.000266	0.0266	0.951728
4602	1401	0.000266	0.0266	0.951994
5001	101	0.000266	0.0266	0.95226
5102	1106	0.000266	0.0266	0.952526
5106	1502	0.000266	0.0266	0.952792
5201	1312	0.000266	0.0266	0.953058
5201	1410	0.000266	0.0266	0.953324
5502	1104	0.000266	0.0266	0.95359
5502	1106	0.000266	0.0266	0.953856
5801	1405	0.000266	0.0266	0.954122
5802	301	0.000266	0.0266	0.954388
3903	405	0.000265	0.0265	0.954653
5101	405	0.000264	0.0264	0.954917
5604	803	0.000264	0.0264	0.955181
4006	1201	0.000263	0.0263	0.955444
5201	1101	0.000261	0.0261	0.955705
5801	404	0.00026	0.026	0.955965
3501	1312	0.000255	0.0255	0.95622
4803	1001	0.000255	0.0255	0.956475
5601	1404	0.000254	0.0254	0.956729
4006	301	0.00025	0.025	0.956979
1501	1602	0.000249	0.0249	0.957228
3901	403	0.000248	0.0248	0.957476
3905	1401	0.000245	0.0245	0.957721
2704	1502	0.000242	0.0242	0.957963
5101	301	0.000242	0.0242	0.958205
4002	1312	0.00024	0.024	0.958445
5201	1104	0.000239	0.0239	0.958684
1502	406	0.000237	0.0237	0.958921
3901	1201	0.000236	0.0236	0.959157
5101	407	0.000233	0.0233	0.95939
3505	405	0.000231	0.0231	0.959621
4601	802	0.000227	0.0227	0.959848
4601	301	0.000226	0.0226	0.960074
1525	1302	0.000225	0.0225	0.960299
5701	803	0.000224	0.0224	0.960523
5601	701	0.000223	0.0223	0.960746
3503	1101	0.000219	0.0219	0.960965
1801	405	0.000218	0.0218	0.961183
3505	1612	0.000218	0.0218	0.961401
3802	406	0.000218	0.0218	0.961619
3802	1612	0.000217	0.0217	0.961836
4002	1501	0.000217	0.0217	0.962053
5401	1101	0.000215	0.0215	0.962268
1501	1312	0.000211	0.0211	0.962479
5401	1302	0.000209	0.0209	0.962688
1801	1401	0.000205	0.0205	0.962893
1302	405	0.000204	0.0204	0.963097
1512	301	0.000204	0.0204	0.963301
5601	1401	0.000203	0.0203	0.963504
4001	1301	0.000201	0.0201	0.963705
5602	405	0.000199	0.0199	0.963904
3505	1106	0.000198	0.0198	0.964102
1512	1312	0.000196	0.0196	0.964298
2704	803	0.000196	0.0196	0.964494
3802	1418	0.000196	0.0196	0.96469
5201	1405	0.000195	0.0195	0.964885
4403	803	0.00018	0.018	0.965065
4801	403	0.00018	0.018	0.965245
4601	1101	0.000179	0.0179	0.965424
1801	701	0.000178	0.0178	0.965602
1502	1404	0.000177	0.0177	0.965779
705	1602	0.000177	0.0177	0.965956
1502	1201	0.000176	0.0176	0.966132
3505	1602	0.000176	0.0176	0.966308
1802	1401	0.00017	0.017	0.966478
4601	1302	0.000169	0.0169	0.966647
5801	1104	0.000168	0.0168	0.966815
3505	1101	0.000167	0.0167	0.966982
4001	1207	0.000167	0.0167	0.967149
3802	1405	0.000164	0.0164	0.967313
5701	1401	0.000163	0.0163	0.967476
3505	1501	0.000162	0.0162	0.967638
3905	1502	0.000161	0.0161	0.967799
4403	301	0.000159	0.0159	0.967958
5401	1312	0.000159	0.0159	0.968117
5101	1602	0.000158	0.0158	0.968275
5101	406	0.000158	0.0158	0.968433
705	1104	0.000156	0.0156	0.968589
1502	1302	0.000154	0.0154	0.968743
5801	1106	0.000153	0.0153	0.968896
2706	1405	0.000152	0.0152	0.969048
4803	405	0.000151	0.0151	0.969199
3906	1202	0.00015	0.015	0.969349
4601	1104	0.00015	0.015	0.969499
801	1202	0.000148	0.0148	0.969647
1512	701	0.000146	0.0146	0.969793
2706	1101	0.000145	0.0145	0.969938
5602	1202	0.000144	0.0144	0.970082
5502	1301	0.000142	0.0142	0.970224
4601	1106	0.000141	0.0141	0.970365
4001	1106	0.000139	0.0139	0.970504
5502	1001	0.000139	0.0139	0.970643
1502	101	0.000138	0.0138	0.970781
1518	1602	0.000138	0.0138	0.970919
3901	410	0.000138	0.0138	0.971057
5601	1106	0.000138	0.0138	0.971195
1301	1404	0.000137	0.0137	0.971332
1302	1501	0.000137	0.0137	0.971469
1525	1201	0.000137	0.0137	0.971606
3901	1302	0.000137	0.0137	0.971743
4002	1001	0.000137	0.0137	0.97188
5401	1207	0.000137	0.0137	0.972017
705	1404	0.000137	0.0137	0.972154
4001	1418	0.000136	0.0136	0.97229
4001	401	0.000136	0.0136	0.972426
702	1312	0.000136	0.0136	0.972562
705	403	0.000136	0.0136	0.972698
1521	405	0.000135	0.0135	0.972833
2706	1001	0.000135	0.0135	0.972968
3505	101	0.000135	0.0135	0.973103
3505	403	0.000135	0.0135	0.973238
4403	410	0.000135	0.0135	0.973373
5102	701	0.000135	0.0135	0.973508
3901	301	0.000134	0.0134	0.973642
3903	1202	0.000134	0.0134	0.973776
4601	101	0.000134	0.0134	0.97391
5401	1001	0.000134	0.0134	0.974044
702	301	0.000134	0.0134	0.974178
1301	1358	0.000133	0.0133	0.974311
1302	1001	0.000133	0.0133	0.974444
1302	1207	0.000133	0.0133	0.974577
1302	403	0.000133	0.0133	0.97471
1302	410	0.000133	0.0133	0.974843
1302	703	0.000133	0.0133	0.974976
1307	1207	0.000133	0.0133	0.975109
1501	1207	0.000133	0.0133	0.975242
1502	1503	0.000133	0.0133	0.975375
1502	407	0.000133	0.0133	0.975508
1502	410	0.000133	0.0133	0.975641
1503	403	0.000133	0.0133	0.975774
1505	1001	0.000133	0.0133	0.975907
1507	301	0.000133	0.0133	0.97604
1508	1201	0.000133	0.0133	0.976173
1510	1401	0.000133	0.0133	0.976306
1511	1101	0.000133	0.0133	0.976439
1511	1106	0.000133	0.0133	0.976572
1511	1201	0.000133	0.0133	0.976705
1512	1212	0.000133	0.0133	0.976838
1512	1454	0.000133	0.0133	0.976971
1513	803	0.000133	0.0133	0.977104
1515	1401	0.000133	0.0133	0.977237
1518	1101	0.000133	0.0133	0.97737
1518	1501	0.000133	0.0133	0.977503
1525	1307	0.000133	0.0133	0.977636
1525	1454	0.000133	0.0133	0.977769
1535	1101	0.000133	0.0133	0.977902
1535	1502	0.000133	0.0133	0.978035
1546	1201	0.000133	0.0133	0.978168
1546	1501	0.000133	0.0133	0.978301
1641	1502	0.000133	0.0133	0.978434
1801	1207	0.000133	0.0133	0.978567
1801	1535	0.000133	0.0133	0.9787
1801	406	0.000133	0.0133	0.978833
1802	1106	0.000133	0.0133	0.978966
1808	1502	0.000133	0.0133	0.979099
2505	1202	0.000133	0.0133	0.979232
2703	1202	0.000133	0.0133	0.979365
2703	1401	0.000133	0.0133	0.979498
2705	101	0.000133	0.0133	0.979631
2705	1404	0.000133	0.0133	0.979764
2705	301	0.000133	0.0133	0.979897
2705	401	0.000133	0.0133	0.98003
2705	408	0.000133	0.0133	0.980163
2706	1216	0.000133	0.0133	0.980296
3501	1203	0.000133	0.0133	0.980429
3502	1207	0.000133	0.0133	0.980562
3503	101	0.000133	0.0133	0.980695
3503	1104	0.000133	0.0133	0.980828
3503	1404	0.000133	0.0133	0.980961
3505	1207	0.000133	0.0133	0.981094
3505	401	0.000133	0.0133	0.981227
3511	405	0.000133	0.0133	0.98136
3532	1405	0.000133	0.0133	0.981493
3558	1202	0.000133	0.0133	0.981626
3701	1405	0.000133	0.0133	0.981759
3701	901	0.000133	0.0133	0.981892
3801	1502	0.000133	0.0133	0.982025
3801	323	0.000133	0.0133	0.982158
3802	1601	0.000133	0.0133	0.982291
3901	809	0.000133	0.0133	0.982424
3909	1312	0.000133	0.0133	0.982557
3915	701	0.000133	0.0133	0.98269
4001	1216	0.000133	0.0133	0.982823
4001	1402	0.000133	0.0133	0.982956
4001	1610	0.000133	0.0133	0.983089
4001	404	0.000133	0.0133	0.983222
4001	407	0.000133	0.0133	0.983355
4001	410	0.000133	0.0133	0.983488
4002	1201	0.000133	0.0133	0.983621
4002	1401	0.000133	0.0133	0.983754
4002	301	0.000133	0.0133	0.983887
4009	1404	0.000133	0.0133	0.98402
4009	1502	0.000133	0.0133	0.984153
4027	1401	0.000133	0.0133	0.984286
4063	1502	0.000133	0.0133	0.984419
4402	1602	0.000133	0.0133	0.984552
4402	701	0.000133	0.0133	0.984685
4403	1301	0.000133	0.0133	0.984818
4407	701	0.000133	0.0133	0.984951
4601	1307	0.000133	0.0133	0.985084
4601	1407	0.000133	0.0133	0.985217
4601	1610	0.000133	0.0133	0.98535
4601	801	0.000133	0.0133	0.985483
4602	1404	0.000133	0.0133	0.985616
4602	803	0.000133	0.0133	0.985749
4606	901	0.000133	0.0133	0.985882
4801	1401	0.000133	0.0133	0.986015
4801	1407	0.000133	0.0133	0.986148
4901	1302	0.000133	0.0133	0.986281
5001	1410	0.000133	0.0133	0.986414
5001	301	0.000133	0.0133	0.986547
5101	1146	0.000133	0.0133	0.98668
5101	1403	0.000133	0.0133	0.986813
5101	1407	0.000133	0.0133	0.986946
5102	1002	0.000133	0.0133	0.987079
5102	1307	0.000133	0.0133	0.987212
5102	1610	0.000133	0.0133	0.987345
5102	802	0.000133	0.0133	0.987478
5103	901	0.000133	0.0133	0.987611
5104	1201	0.000133	0.0133	0.987744
5107	1001	0.000133	0.0133	0.987877
5107	1101	0.000133	0.0133	0.98801
512	1202	0.000133	0.0133	0.988143
5201	1506	0.000133	0.0133	0.988276
5401	410	0.000133	0.0133	0.988409
5426	1602	0.000133	0.0133	0.988542
5501	1001	0.000133	0.0133	0.988675
5501	101	0.000133	0.0133	0.988808
5501	1202	0.000133	0.0133	0.988941
5501	301	0.000133	0.0133	0.989074
5501	405	0.000133	0.0133	0.989207
5501	410	0.000133	0.0133	0.98934
5502	102	0.000133	0.0133	0.989473
5502	1612	0.000133	0.0133	0.989606
5502	802	0.000133	0.0133	0.989739
5601	1502	0.000133	0.0133	0.989872
5601	305	0.000133	0.0133	0.990005
5602	1612	0.000133	0.0133	0.990138
5602	407	0.000133	0.0133	0.990271
5603	1201	0.000133	0.0133	0.990404
5603	901	0.000133	0.0133	0.990537
5604	1207	0.000133	0.0133	0.99067
5604	1407	0.000133	0.0133	0.990803
5610	1207	0.000133	0.0133	0.990936
5701	1428	0.000133	0.0133	0.991069
5701	703	0.000133	0.0133	0.991202
5701	705	0.000133	0.0133	0.991335
5801	102	0.000133	0.0133	0.991468
5801	1360	0.000133	0.0133	0.991601
5801	302	0.000133	0.0133	0.991734
5801	307	0.000133	0.0133	0.991867
5801	802	0.000133	0.0133	0.992
5802	1001	0.000133	0.0133	0.992133
5803	301	0.000133	0.0133	0.992266
5816	1302	0.000133	0.0133	0.992399
5816	408	0.000133	0.0133	0.992532
6701	1602	0.000133	0.0133	0.992665
701	1001	0.000133	0.0133	0.992798
701	1401	0.000133	0.0133	0.992931
702	1201	0.000133	0.0133	0.993064
702	802	0.000133	0.0133	0.993197
705	1535	0.000133	0.0133	0.99333
7301	1602	0.000133	0.0133	0.993463
801	406	0.000133	0.0133	0.993596
8101	1405	0.000133	0.0133	0.993729
1302	1401	0.000132	0.0132	0.993861
2706	301	0.000132	0.0132	0.993993
3501	1404	0.000132	0.0132	0.994125
3503	701	0.000132	0.0132	0.994257
4006	101	0.000132	0.0132	0.994389
5601	1405	0.000132	0.0132	0.994521
1518	802	0.000131	0.0131	0.994652
5601	406	0.000131	0.0131	0.994783
801	1404	0.00013	0.013	0.994913
3503	405	0.000129	0.0129	0.995042
5102	406	0.000129	0.0129	0.995171
5701	1404	0.000129	0.0129	0.9953
5801	101	0.000129	0.0129	0.995429
4002	406	0.000128	0.0128	0.995557
4002	1101	0.000126	0.0126	0.995683
5604	1001	0.000126	0.0126	0.995809
2704	406	0.000124	0.0124	0.995933
5101	1207	0.000124	0.0124	0.996057
4002	1405	0.000123	0.0123	0.99618
705	1501	0.000123	0.0123	0.996303
801	901	0.000123	0.0123	0.996426
705	1101	0.000121	0.0121	0.996547
5102	1501	0.000118	0.0118	0.996665
1302	901	0.000116	0.0116	0.996781
3906	405	0.000116	0.0116	0.996897
1501	1001	0.000115	0.0115	0.997012
4803	803	0.000115	0.0115	0.997127
1512	1302	0.000114	0.0114	0.997241
1527	901	0.000112	0.0112	0.997353
2704	403	0.000111	0.0111	0.997464
4002	1104	0.00011	0.011	0.997574
5502	1418	0.00011	0.011	0.997684
5101	1418	0.000108	0.0108	0.997792
5401	1404	0.000107	0.0107	0.997899
1301	406	0.000105	0.0105	0.998004
4006	403	0.000104	0.0104	0.998108
4601	406	0.000104	0.0104	0.998212
5601	1501	0.000104	0.0104	0.998316
1521	301	9.9e-05	0.0099	0.998415
2706	1401	9.7e-05	0.0097	0.998512
5001	901	9.5e-05	0.0095	0.998607
4801	301	8.6e-05	0.0086	0.998693
1502	404	8.3e-05	0.0083	0.998776
5601	1202	8.3e-05	0.0083	0.998859
4403	1501	8.1e-05	0.0081	0.99894
3501	405	7.8e-05	0.0078	0.999018
1301	1405	7.6e-05	0.0076	0.999094
2704	1405	7.3e-05	0.0073	0.999167
5401	1104	7.1e-05	0.0071	0.999238
1501	405	7e-05	0.007	0.999308
5502	403	6.9e-05	0.0069	0.999377
5101	1501	6.7e-05	0.0067	0.999444
1513	405	6.5e-05	0.0065	0.999509
5401	803	5.5e-05	0.0055	0.999564
4403	406	4.2e-05	0.0042	0.999606
2704	802	4.1e-05	0.0041	0.999647
1301	1302	3.8e-05	0.0038	0.999685
4801	803	3.7e-05	0.0037	0.999722
5502	406	3.6e-05	0.0036	0.999758
5602	1501	3.6e-05	0.0036	0.999794
3802	407	3.4e-05	0.0034	0.999828
5801	803	3e-05	0.003	0.999858
4403	1602	2.9e-05	0.0029	0.999887
1513	901	2.8e-05	0.0028	0.999915
5101	1612	2e-05	0.002	0.999935
5801	1312	2e-05	0.002	0.999955
1501	301	1.6e-05	0.0016	0.999971
1518	1202	1.2e-05	0.0012	0.999983

[truncated: 1 more sheets: C-DRB1]
